# Supplementary material for: Blood Matrices and Sample Preparation Influence Blood Marker Discovery
Source: J Proteome Res. 2025 Dec 16;25(1):405–17. doi: 10.1021/acs.jproteome.5c00836 (PMC12772121; doi:10.1021/acs.jproteome.5c00836)
Supplement: Supplementary file 2 [file pr5c00836_si_002.xlsx]

## Sheet: iST
		iST protocol and Blood matrix
Gene_name	Uniprot _Identifier	Serum					SerumG					EDTA-Plasma					Citrate-Plasma					Heparin-Plasma
A1BG	P04217	19.8495	19.8808	19.6714	19.9026	19.9275	19.9377	20.0939	20.0852	20.0201	20.0433	19.5353	19.7699	19.9434	19.9334	19.9203	19.839	19.6993	19.8806	19.8438	19.6469	19.8673	19.9942	19.9408	19.7796	19.6255
A2M	P01023	20.9779	21.0085	20.8762	20.8817	20.9291	21.1464	21.184	21.1604	21.1347	21.1681	20.9032	20.9439	20.8152	20.8052	20.829	20.7446	20.7479	20.7189	20.7106	20.6765	21.4258	21.3509	21.3977	21.3604	21.023
AFM	P43652	19.3718	19.4753	19.4266	19.4322	19.4271	19.4781	19.5282	19.565	19.5015	19.5385	19.1554	19.308	18.5109	18.6408	18.7654	19.2988	19.3118	19.3594	18.5829	19.3075	19.7538	19.7418	19.805	19.7708	19.4217
AGT	P01019	19.1482	19.3136	19.043	19.5023	19.3647	19.1222	19.4086	19.58	19.3592	19.4436	19.0258	19.2954	18.7652	18.7384	18.7201	19.3471	18.9897	19.4184	18.9133	19.164	19.6042	19.9456	19.6404	19.6866	19.7299
AHSG	P02765	20.0618	20.119	20.016	20.1597	20.2231	20.039	20.3393	20.2883	20.3942	20.4189	19.4461	19.6842	19.5349	19.5598	19.5866	19.9744	20.0001	19.9628	19.9292	19.7848	20.2218	20.5847	20.4719	20.2488	19.9249
AMBP	P02760	18.8769	18.9496	18.9952	19.057	19.0066	18.8368	19.0423	19.0483	18.9532	19.0383	19.1662	19.2981	18.6515	18.8082	18.6377	18.7531	18.7145	18.7666	18.1325	18.5214	19.2083	19.4743	19.3572	19.1774	19.1416
APCS	P02743	18.7632	18.721	18.7589	18.6702	18.6747	18.9013	18.8222	18.7492	18.8216	18.8228	18.5169	18.4188	18.1019	18.0221	18.0164	18.618	18.5208	18.5344	18.5291	18.5979	18.9559	18.9305	18.9622	18.9282	18.7821
APOA1	P02647	21.3445	21.343	21.1973	21.0746	21.2394	21.6891	21.6215	21.6284	21.6089	21.6488	21.5021	21.287	21.7601	21.559	21.6583	21.3867	21.426	21.3333	21.6795	21.2991	21.5724	21.4517	21.6378	21.5232	21.1252
APOA2	Q9UBQ9	#N/A	#N/A	#N/A	#N/A	#N/A	#N/A	#N/A	#N/A	#N/A	#N/A	#N/A	#N/A	#N/A	#N/A	#N/A	#N/A	#N/A	#N/A	#N/A	#N/A	#N/A	#N/A	#N/A	#N/A	#N/A
APOA4	P06727	19.6059	19.6401	19.5761	19.5934	19.6212	20.1564	20.1925	20.192	20.1856	20.1961	19.5884	19.657	19.7242	19.7447	19.7153	19.7308	19.6567	19.6404	19.7444	19.6229	19.6644	19.7017	19.6281	19.6858	19.3458
APOB	P04114	19.7828	19.7735	19.696	19.7554	19.7509	19.9605	20.0106	19.9742	19.9833	19.9831	19.7538	19.857	19.4687	19.5724	19.5137	19.8286	19.7872	19.8222	19.6503	19.7725	19.9528	20.0588	19.9992	20.0085	19.8156
APOC1	P02654	19.9932	20.0498	20.0574	19.458	19.8712	20.388	20.1234	19.9468	19.8646	19.9678	19.6972	19.6426	20.1546	19.8502	19.7394	19.7745	19.8436	19.645	20.2907	19.8804	20.5497	20.1695	20.8977	20.5345	18.9064
APOC2	P02655	19.586	19.5199	19.4921	19.4531	19.4822	19.5349	19.5384	19.5811	19.6329	19.559	19.2641	19.3042	19.3242	19.4289	19.3134	19.3278	19.2388	19.2356	19.2237	19.2865	19.9233	19.9616	19.8766	19.8094	19.4184
APOC3	P02656	20.7697	20.821	20.8039	20.6739	20.7433	21.0641	21.0607	21.0311	21.0622	21.0507	20.5859	20.522	20.5696	20.6235	20.6764	20.5302	20.6058	20.4316	20.6144	20.5018	21.2784	21.259	21.3779	21.3281	21.0475
APOD	P05090	18.9411	18.9365	18.9146	18.8047	18.9214	19.171	19.1169	19.05	19.1623	19.1777	18.8876	18.9569	19.0059	18.9515	18.9248	18.9663	19.0642	19.1207	19.0366	18.9542	19.29	19.2495	19.3447	19.3624	18.7612
APOE	P02649	18.83	18.8729	18.7745	18.8337	18.8646	18.7765	18.886	18.8762	18.8307	18.8302	18.4825	18.6346	18.6189	18.7442	18.6449	18.6387	18.6465	18.6679	18.6426	18.5109	19.0054	19.1751	19.0807	19.0752	18.8545
APOH	P02749	19.7056	19.8376	19.7522	19.8781	19.8646	19.6629	19.8697	19.9298	19.8805	19.9127	19.5663	19.8324	19.8785	19.9372	19.8195	20.0026	20.0597	20.0019	20.1101	19.8414	20.1665	20.4814	20.2912	20.1673	20.5631
APOM	O95445	17.2889	17.7672	17.4768	17.9039	17.7333	18.1014	18.3691	18.4909	18.5182	18.3807	17.9079	17.845	17.0912	17.0774	17.2755	18.4037	18.232	18.2364	17.2545	18.1971	18.4952	18.9114	18.8029	18.7551	19.026
AZGP1	P25311	18.8637	18.9227	18.8002	18.9124	18.9834	18.9939	19.1352	19.165	19.0654	19.0944	18.6918	18.8661	18.771	18.6758	18.74	18.8469	18.7983	18.7443	18.7247	18.7522	19.2844	19.3885	19.3199	19.2706	19.259
C1R	P00736	16.9425	17.0338	17.0198	17.1344	17.1262	16.9794	17.0864	17.1182	17.1209	17.1106	16.9962	17.178	16.8403	16.8479	16.7828	16.9567	16.9498	17.0501	16.7	16.8892	17.5037	17.6548	17.5369	17.4742	17.5801
C1S	P09871	17.6831	17.8365	17.8081	17.8403	17.853	18.1423	18.2688	18.2413	18.2427	18.2305	17.7883	17.9482	17.7418	17.8417	17.7778	17.841	17.8504	17.9427	17.8209	17.8045	17.9684	18.2581	18.1558	17.9647	18.0241
C2	P06681	16.6561	16.7208	16.6705	16.7207	16.7316	16.9736	16.9821	17.0064	17.0125	17.0353	16.8446	16.9167	16.7701	16.866	16.7488	16.6194	16.6153	16.6653	16.4395	16.6087	17.0406	17.1496	17.1225	17.0406	17.3975
C3	P01024	21.3824	21.3983	21.2344	21.2749	21.3231	21.4896	21.5448	21.5314	21.4442	21.4744	20.9487	21.0576	20.8144	20.781	20.7315	21.1298	21.123	21.1223	21.051	21.0136	21.5445	21.5268	21.5894	21.5405	21.0985
C4BPA	P04003	19.3829	19.4382	19.384	19.5824	19.5209	19.4467	19.6624	19.6231	19.4014	19.5295	18.0368	17.998	17.4549	17.6203	17.6406	19.5478	19.5288	19.6069	19.1391	19.2656	20.0126	20.3585	20.2413	20.0302	20.3184
C5	P01031	17.8043	17.8303	17.8123	17.7276	17.7389	17.6398	17.63	17.6118	17.5928	17.6096	17.8874	17.7707	17.159	17.2821	17.293	17.4953	17.3964	17.4725	17.2832	17.4349	18.0531	18.1783	18.1164	18.1766	18.0408
C6	P13671	16.9322	16.9586	16.9177	16.9395	16.9313	17.1218	17.244	17.2703	17.191	17.2515	16.9015	16.9565	16.9522	17.0534	17.0528	17.0604	16.9587	17.0166	16.9718	17.0209	17.6452	17.7178	17.6538	17.6364	17.5757
C7	P10643	16.8622	16.9964	16.9327	17.0492	16.9947	17.4228	17.4387	17.4992	17.4888	17.48	16.7357	16.6435	16.6262	16.581	16.575	16.5245	16.3846	16.488	16.4766	16.5434	17.0204	17.1438	17.1192	17.0576	16.909
C8A	P07357	16.0682	16.1379	15.9998	16.1541	16.0379	16.2507	16.3231	16.301	16.1461	16.3164	15.7364	15.9708	15.7984	15.9761	15.8616	15.8733	15.8297	15.9078	15.995	15.7854	16.1748	16.4946	16.2263	16.2427	16.2103
CFB	P00751	19.749	19.8151	19.8071	19.7646	19.8096	19.8779	19.8812	19.8958	19.8779	19.8487	19.4927	19.6603	19.5272	19.5868	19.6499	19.6027	19.4945	19.5364	19.5215	19.5884	20.0974	20.1293	20.1467	20.1915	19.8258
CFH	P08603	18.5148	18.6465	18.5151	18.7736	18.739	18.3719	18.6564	18.6949	18.5926	18.6546	18.0866	18.145	18.1412	18.1377	18.1101	18.5942	18.523	18.5949	18.5228	18.4016	18.6322	18.9436	18.778	18.5914	18.7701
CFI	P05156	17.2964	17.418	17.3708	17.5321	17.4151	18.0005	18.1405	18.1397	18.0109	18.0685	17.8589	17.865	17.8969	17.9993	17.9561	17.4482	17.3047	17.3265	17.4572	17.2976	18.2741	18.5153	18.4317	18.4342	18.138
CLU	P10909	18.7705	18.794	18.7893	18.9905	18.9664	18.8806	19.1836	19.2497	19.089	19.1613	19.3716	19.2896	19.5184	19.5876	19.5633	19.3438	19.3593	19.3809	19.5668	19.193	19.4926	19.7869	19.6306	19.5403	19.6852
CP	P00450	19.9406	20.0469	19.946	20.0202	19.9578	20.2508	20.335	20.3216	20.308	20.2964	20.2856	20.4812	20.2888	20.4299	20.3995	20.1915	20.1064	20.1083	20.1598	20.0996	20.3412	20.521	20.4516	20.4059	20.1931
CPN2	P22792	16.762	16.8967	16.8043	17.0155	16.897	16.8665	17.0036	17.0149	16.9118	16.9998	16.425	16.5042	16.6448	16.6906	16.6961	16.783	16.6707	16.7178	16.759	16.7067	17.4175	17.6555	17.5004	17.4172	16.8893
F12	P00748	16.8637	17.0945	17.06	17.0704	17.1108	16.9961	17.0685	17.0742	17.0132	17.1143	16.9017	16.9484	17.0661	17.06	17.0765	17.2405	16.9083	17.2138	17.0438	17.1378	17.1536	17.0777	17.1732	17.2521	16.8252
F2	P00734	19.7314	19.9221	19.7223	19.9121	19.9838	19.2945	19.5275	19.5998	19.442	19.4555	19.3045	19.3964	19.1754	19.2919	19.2242	19.4047	19.3393	19.4377	19.2786	19.2535	20.2026	20.3512	20.3493	20.1507	20.061
FN1	P02751	19.1652	19.2448	19.0641	19.167	19.237	19.5686	19.6505	19.646	19.5409	19.6443	21.3255	20.0581	19.5088	19.2155	19.1948	19.4368	19.326	19.3145	19.7584	19.372	20.0298	20.0758	20.0811	20.0894	19.9637
GC	P02774	19.4501	19.5092	19.4437	19.5276	19.5472	19.5524	19.6356	19.719	19.5734	19.6568	19.2181	19.2302	19.1279	19.1402	19.0694	19.5402	19.4574	19.3912	19.2812	19.4622	19.781	19.8231	19.876	19.8229	19.343
HPX	P02790	20.8516	21.0415	20.8982	21.0981	21.0821	21.1018	21.2849	21.3112	21.2136	21.2552	21.3334	21.3797	21.1698	21.3567	21.2811	21.094	20.9972	21.0229	20.9971	20.9772	21.4724	21.5663	21.5486	21.4194	21.2513
HRG	P04196	19.393	19.5176	19.4067	19.5434	19.4875	19.2819	19.4496	19.5324	19.3421	19.4646	19.1874	19.124	19.0467	18.9983	19.0353	19.5568	19.4174	19.4068	19.1846	19.4668	19.686	19.7561	19.7157	19.7269	19.5084
IGFALS	P35858	16.4267	16.524	16.517	16.5079	16.5509	16.7812	16.8453	16.8287	16.85	16.8321	16.1139	16.2237	16.125	16.2648	16.1854	16.441	16.3383	16.5213	16.43	16.4526	17.2706	17.3045	17.1557	17.2501	17.3415
IGHA1	P01876	20.8767	20.9576	20.7944	20.736	20.9649	21.0851	21.1045	21.1652	21.0133	21.0636	21.2529	21.2155	21.451	21.3267	21.3918	20.8434	21.0037	20.946	21.2103	20.8069	21.2443	21.3563	21.5065	21.2751	20.9055
IGHG1	P01857	21.5587	21.6287	21.5708	21.5211	21.6766	21.9095	21.9426	22.0074	21.9655	22.0081	21.776	21.8092	22.0187	21.9566	21.9636	21.7866	21.7739	21.7297	21.8045	21.7157	21.6972	21.758	21.8852	21.7113	21.4129
IGHG2	P01859	20.3781	20.4042	20.3155	20.3435	20.541	20.906	21.1604	21.1838	20.9746	21.1163	20.0313	20.2557	20.4311	20.3	20.3156	20.7004	20.7493	20.686	20.9338	20.5347	21.1141	21.1383	21.2242	21.105	20.7318
IGHG3	P01860	18.3106	18.4765	18.4503	18.6139	18.5654	18.3785	18.566	18.699	18.5677	18.5757	18.2395	18.5153	18.4514	18.5641	18.3738	18.0414	17.9014	17.8327	17.7428	17.7439	17.7727	18.1545	18.2002	17.6716	17.3094
IGHG4	P01861	20.019	20.2204	20.0867	20.3202	20.3085	20.5205	20.9135	21.0726	20.9095	20.9841	20.5349	20.7265	20.8571	20.9541	20.7228	20.7131	20.7267	20.7054	20.8591	20.4079	19.7735	20.0599	19.8478	19.8754	19.9205
IGHM	P01871	19.6759	19.786	19.6133	19.6248	19.75	19.9253	20.0016	19.9039	19.8603	19.9406	19.2889	19.3079	19.5965	19.5444	19.5291	19.5101	19.5602	19.5854	19.5967	19.5531	19.7627	19.9184	19.8912	19.783	19.1339
IGKC	P01834	20.631	20.6482	20.4811	20.6497	20.6527	20.9479	21.1303	21.1461	21.1299	21.104	20.8868	20.9485	21.0809	21.0639	21.0128	20.7545	20.7599	20.7704	20.9153	20.7385	21.0606	21.4237	21.2106	21.061	21.1074
IGLL5	B9A064	19.3089	19.4699	19.378	19.479	19.5792	19.6986	19.8086	19.8382	19.8298	19.7576	19.3465	19.5193	20.0155	19.7594	19.8809	19.7317	19.7093	19.7204	19.9991	19.6559	20.5977	20.4497	20.5362	20.5343	19.9211
ITIH1	P19827	18.8675	18.8962	18.828	18.901	18.8346	18.9121	19.1727	19.1562	19.0168	19.0661	18.7457	18.7687	18.2703	18.4278	18.4243	18.782	18.7152	18.7856	18.6076	18.6104	19.1	19.4124	19.2928	19.2612	19.1622
ITIH2	P19823	20.0245	20.0599	19.9379	19.9452	20.0038	20.1203	20.0969	20.0837	20.0262	20.0409	20.1248	20.159	19.8197	19.7913	19.7928	20.0556	19.9207	19.9222	19.7841	19.9125	20.2373	20.3034	20.2529	20.2973	20.0929
ITIH4	Q14624	20.2372	20.3232	20.2058	20.2775	20.2616	20.2504	20.2952	20.3027	20.2103	20.2566	19.6241	19.6339	19.6943	19.632	19.6471	19.9341	19.9025	19.8888	19.9193	19.8789	20.3026	20.3774	20.361	20.2786	19.8542
KLKB1	P03952	16.6682	16.7201	16.6233	16.7146	16.6608	16.7063	16.7979	16.7509	16.7178	16.8314	16.5133	16.5529	16.5383	16.6314	16.5245	16.6344	16.5447	16.5658	16.5857	16.6018	17.0916	16.9719	17.0212	17.0406	16.6989
KNG1	P01042	20.7338	20.7528	20.8073	20.8482	20.8216	20.7776	20.9861	21.0758	20.99	20.96	20.3908	20.4746	20.6324	20.5888	20.5855	20.5856	20.4815	20.5377	20.484	20.5199	20.3335	20.5096	20.4135	20.3828	20.2056
LRG1	P02750	18.7892	18.7844	18.7924	18.7542	18.7858	18.9471	18.9352	18.9148	18.9393	18.9183	18.6409	18.6263	18.9702	18.8897	18.9048	18.6089	18.5523	18.5408	18.6218	18.6019	19.294	19.3706	19.2412	19.308	19.2279
ORM1	P02763	21.267	21.4756	21.3507	21.2441	21.4068	21.8269	21.7154	21.6387	21.6542	21.667	20.8651	20.9708	20.8004	20.9053	21.0264	20.9428	20.8568	20.9128	21.0348	20.9326	21.4878	21.5448	21.5939	21.4573	21.3244
ORM2	P19652	18.9001	19.0798	18.7935	19.0501	18.9566	19.2614	19.5508	19.493	19.255	19.42	18.7879	18.9468	18.1346	18.2705	18.3085	19.089	19.0991	19.1573	18.7311	18.9385	19.4586	19.7363	19.5429	19.4408	19.3321
PLG	P00747	19.1686	19.3257	19.174	19.4061	19.4568	19.2381	19.505	19.546	19.4842	19.4472	19.3771	19.2748	19.1484	19.1718	19.1322	19.2934	19.2097	19.2643	19.2205	19.1633	19.4064	19.7067	19.5839	19.4209	19.309
PROS1	P07225	17.0844	17.2155	16.9571	17.0499	17.1379	17.1988	17.205	17.1675	17.1379	17.231	16.9811	17.0152	17.1088	17.1341	17.0015	16.8579	16.7628	16.7188	16.7268	16.7554	17.0414	17.1935	17.214	17.0541	16.9525
PZP	P20742	16.3431	16.3091	16.2473	16.2376	16.3097	16.4451	16.4402	16.3277	16.3156	16.4157	15.7741	15.6899	15.5109	15.4799	15.3458	16.0648	16.1147	16.1223	16.0506	15.9975	16.3303	16.4212	16.3595	16.3747	16.3361
RBP4	P02753	15.8194	16.1887	15.9788	15.991	16.1677	16.9065	17.1301	17.2263	17.0237	17.0864	16.4151	16.6936	17.0937	16.9358	16.8644	15.6011	15.4775	15.577	15.619	15.2583	17.4209	17.5274	17.6178	17.4046	17.7518
SAA4	P35542	17.6899	18.1093	17.6484	18.2665	18.1178	17.8444	18.522	18.4869	17.9283	18.1873	17.297	17.6179	17.7039	17.6204	17.148	18.3297	18.1472	18.4497	18.2436	17.9223	18.8569	19.051	18.8661	18.6791	18.4541
SERPINA1	P01009	21.2939	21.3541	21.2537	21.2924	21.3638	21.552	21.4904	21.5391	21.5075	21.5648	21.5833	21.5168	21.6363	21.4816	21.6233	21.2114	21.2021	21.1443	21.2504	21.1728	21.5673	21.4465	21.559	21.5733	21.1404
SERPINA3	P01011	20.6885	20.8251	20.5888	20.5919	20.6804	20.6365	20.8485	20.8833	20.768	20.736	20.5309	20.6964	20.6601	20.6476	20.6039	20.5786	20.5365	20.5036	20.6753	20.3861	20.5819	20.8204	20.7322	20.7567	20.5492
SERPINA4	P29622	16.9014	16.9555	16.8847	16.9784	16.9547	17.1866	17.2399	17.239	17.222	17.2286	17.0696	17.1247	16.729	16.8213	16.8489	16.8468	16.7652	16.9088	16.772	16.8088	17.7483	17.9167	17.7996	17.8106	17.8106
SERPINA6	P08185	18.2696	18.2232	18.359	18.1672	18.2857	18.4556	18.497	18.3514	18.4754	18.489	16.8148	16.8699	17.1243	17.1769	17.2562	18.073	18.168	18.183	18.2271	18.1022	18.9343	18.8356	18.9042	18.9683	18.7167
SERPINC1	P01008	19.347	19.3966	19.2281	19.4217	19.4461	19.4392	19.5391	19.5269	19.4772	19.4782	20.2423	20.3714	19.8375	19.7072	19.6405	20.111	20.1479	20.0095	19.7118	20.1026	20.2973	20.3899	20.3696	20.336	20.2235
SERPIND1	P05546	18.3792	18.4375	18.3322	18.3705	18.294	18.541	18.6507	18.6169	18.5821	18.6	18.2123	18.4285	18.0213	18.21	18.0502	18.1828	18.0995	18.2357	17.8745	18.1492	18.5264	18.6943	18.5568	18.5578	18.5452
SERPINF2	P08697	17.4705	17.5618	17.4313	17.5129	17.5476	17.6695	17.6559	17.8238	17.7053	17.6872	18.8189	18.7817	18.8325	18.843	18.9406	18.9104	18.7919	18.8817	18.8225	18.8759	19.3407	19.3973	19.4027	19.3033	19.2788
SERPING1	P05155	20.0249	20.2914	19.9593	20.2517	20.2857	20.1185	20.3089	20.3703	20.1538	20.2443	20.315	20.5349	20.52	20.5598	20.445	19.9972	19.9305	20.0518	20.0905	19.7687	20.4091	20.5992	20.5041	20.3721	19.9877
TF	P02787	20.9212	20.9882	20.8543	20.9331	21.0743	21.6536	21.7526	21.7538	21.6975	21.7374	21.1589	21.2958	21.495	21.4796	21.4843	21.2227	21.2199	21.192	21.3533	21.081	21.7213	21.9084	21.91	21.6758	21.5109

## Sheet: ENRICH-iST
		ENRICH-iST protocol and Blood matrix
Gene_name	Uniprot _Identifier	Serum					SerumG					EDTA-Plasma					Citrate-Plasma					Heparin-Plasma
A1BG	P04217	17.9604	16.6659	16.586	16.5847	16.3367	16.3193	16.3391	16.3678	16.4699	16.2852	16.19	16.2686	16.2161	16.1197	16.3211	15.9792	15.855	16.9666	16.0097	15.9223	16.0743	16.1278	16.1024	16.0586	15.9982
A2M	P01023	19.473	16.2692	16.4148	16.0788	16.4922	16.2675	16.1367	16.2198	16.8439	16.0889	16.0868	15.693	15.7565	15.4484	15.584	15.7888	15.2782	19.0812	15.61	15.3298	15.7386	16.6502	15.2405	15.6099	15.4709
AFM	P43652	15.7311	14.9425	14.9255	14.9988	15.5289	16.0163	16.0469	16.0976	16.1803	16.1411	15.6416	15.6121	15.67	15.6184	15.7189	15.1752	15.0878	15.7024	15.1654	15.1195	16.0004	16.1997	16.1957	16.1348	15.9191
AGT	P01019	17.4621	17.4367	17.2722	17.3092	17.345	17.4219	17.4428	17.41	17.6441	17.477	18.168	18.0681	18.2732	18.2217	18.3301	17.9614	17.8587	17.9221	17.6729	17.6686	17.6377	17.7043	17.7692	17.7342	17.7625
AHSG	P02765	20.4067	20.1946	20.3321	20.265	19.6825	21.0884	21.1552	21.1484	21.0302	21.0758	21.2965	21.2791	21.368	21.2749	21.2764	21.7893	21.7606	21.6809	21.719	21.6619	21.3309	21.4752	21.5468	21.4647	21.459
AMBP	P02760	20.4576	20.5545	20.6096	20.6276	20.6714	19.9659	20.0544	20.0033	20.0154	20.0955	18.931	19.0398	19.0721	19.0863	19.099	19.3682	19.2275	19.2569	19.2145	19.1341	21.1835	21.3567	21.3836	21.4253	21.2424
APCS	P02743	19.8616	19.9302	20.1457	20.002	19.6218	19.5434	19.5877	19.5749	19.3079	19.5275	19.1546	19.1671	19.1331	19.1276	19.0358	19.3494	19.2959	19.1753	19.3486	19.283	19.6721	19.7256	19.7393	19.5666	19.5958
APOA1	P02647	21.502	21.4626	21.6186	21.654	21.4576	21.1085	21.2085	21.2525	21.1326	21.1947	21.3739	21.2521	21.3502	21.2943	21.322	21.6312	21.592	21.5462	21.5903	21.529	21.5447	21.8124	21.7931	21.6994	21.7791
APOA2	Q9UBQ9	#N/A	#N/A	#N/A	#N/A	#N/A	#N/A	#N/A	#N/A	#N/A	#N/A	#N/A	#N/A	#N/A	#N/A	#N/A	#N/A	#N/A	#N/A	#N/A	#N/A	#N/A	#N/A	#N/A	#N/A	#N/A
APOA4	P06727	21.3962	21.3752	21.6231	21.632	21.3266	21.8438	21.9082	21.9411	21.6989	21.8708	22.0404	21.9452	22.0121	21.9365	21.9403	22.1343	22.2132	22.1262	22.176	22.1175	21.5531	21.6968	21.7367	21.6103	21.6852
APOB	P04114	20.8727	20.8651	21.002	20.7389	20.9601	21.1697	20.5347	20.2444	20.4399	20.2793	21.2434	20.8261	20.7156	20.7925	20.7857	20.9297	20.7651	20.7795	20.2945	20.2054	20.6986	20.592	20.4106	20.5772	20.6505
APOC1	P02654	21.9171	21.002	21.9882	21.9847	16.2483	20.1877	20.3522	20.3891	19.9992	20.4068	20.9027	20.7363	20.9104	21.0089	21.0052	20.8322	21.0328	20.8034	20.7993	20.4911	20.9777	21.3547	21.5464	21.4031	21.3174
APOC2	P02655	19.9882	20.3101	20.2989	20.1825	20.3538	20.3049	20.0517	20.1354	20.2752	20.3244	20.6664	20.6644	20.508	20.5805	20.4834	20.6685	20.752	20.5758	20.6868	20.629	20.6031	20.5905	20.7707	20.651	20.594
APOC3	P02656	19.3625	19.638	19.4754	19.4538	19.8366	21.4161	21.5839	21.5765	21.3625	21.5235	20.8334	20.9643	20.9045	21.0334	21.0019	20.8043	20.7976	20.7921	20.8539	20.7678	20.1518	20.5631	20.5351	20.4991	20.6439
APOD	P05090	19.8368	20.1206	19.5106	19.7971	19.5109	19.816	19.8375	19.8391	19.8667	19.8307	20.2303	20.3055	20.1634	20.3827	20.2532	20.0204	19.8569	19.9812	19.9062	19.7924	19.9624	20.0304	19.9344	19.9402	20.2846
APOE	P02649	20.8576	20.9459	21.0821	21.0426	21.0088	21.3841	21.3714	21.4173	21.1503	21.3961	21.6376	21.5696	21.6453	21.6761	21.6784	21.3475	21.3355	21.2646	21.3085	21.1786	21.2166	21.383	21.4444	21.3468	21.4551
APOH	P02749	21.7098	21.391	21.5685	21.6364	21.2243	21.4143	21.5436	21.5128	21.2691	21.4677	21.4772	21.4459	21.5535	21.5226	21.5509	22.1035	22.3124	22.1883	22.1739	22.1789	22.1325	22.2859	22.2308	22.3061	22.1382
APOM	O95445	18.2223	18.5697	18.3019	18.5133	19.2302	19.0955	19.0917	18.9278	18.9967	19.0449	19.0889	18.9604	19.0337	19.1187	19.0444	18.1753	17.8226	17.8221	17.8979	17.5974	19.0866	19.1967	19.3298	19.2899	19.4199
AZGP1	P25311	16.1388	14.1357	13.9817	13.8679	14.286	13.6767	13.5262	13.6004	13.5706	13.533	14.0098	14.2294	14.1497	14.0194	13.9297	13.7043	13.499	15.0384	13.5779	13.5678	14.0624	14.1328	14.0426	14.0821	14.1221
C1R	P00736	16.0847	15.6134	15.6843	15.456	15.6745	15.2727	15.3029	15.2599	15.4772	15.3089	18.3078	18.1698	17.8892	18.1743	18.006	15.5643	15.3119	15.7797	15.453	15.4835	14.5564	14.5979	14.4441	14.4125	14.5379
C1S	P09871	17.3336	17.3831	17.2398	17.2511	17.5579	17.5662	17.595	17.5248	17.7035	17.5478	20.0765	20.1525	20.1426	20.1719	20.0495	17.8568	17.7254	17.839	17.797	17.6807	17.6252	17.533	17.5318	17.5045	17.379
C2	P06681	18.6702	18.729	18.6816	18.7077	18.6946	19.4299	19.4035	19.4214	19.3506	19.3615	19.1113	19.1598	19.1418	19.1836	19.0501	19.0719	19.0258	19.0158	19.0306	18.9999	19.4428	19.3926	19.3843	19.4167	19.285
C3	P01024	20.7796	20.654	20.7876	20.7389	20.7471	20.7446	20.7627	20.7125	20.7222	20.7653	20.8596	20.8357	20.8176	20.7973	20.817	20.9058	20.8694	20.8816	20.8654	20.719	20.8745	20.9018	20.9006	20.8999	20.8868
C4BPA	P04003	18.0389	17.3463	17.24	17.0949	17.3472	17.495	17.4076	17.5018	17.8899	17.7114	17.4955	17.9243	17.1167	17.6844	17.2942	17.4287	16.98	17.8864	17.3176	17.2237	16.6656	16.9755	16.8502	16.8513	16.5908
C5	P01031	17.4457	17.3109	17.4388	17.2848	17.6555	17.1645	17.1301	17.0295	17.1607	17.1645	16.9444	16.958	16.9038	16.8679	16.9786	17.0185	16.9278	17.1092	16.9998	16.8369	17.1503	17.0669	16.9926	17.0165	17.1362
C6	P13671	19.4705	19.5212	19.4342	19.4846	19.5089	19.7807	19.8366	19.8307	19.6975	19.7409	19.7661	19.7965	19.775	19.7855	19.6384	19.7542	19.7611	19.6724	19.7488	19.7186	19.9156	19.8658	19.9034	19.8373	19.7345
C7	P10643	19.5621	19.4357	19.4223	19.4992	19.3326	19.4695	19.5079	19.4982	19.4112	19.4117	19.1531	19.2087	19.1911	19.2438	19.0765	19.2967	19.2834	19.2325	19.2735	19.181	19.5003	19.5415	19.5795	19.593	19.3986
C8A	P07357	19.2922	19.3472	19.2495	19.2931	19.3958	19.4189	19.4649	19.3774	19.4913	19.446	19.7095	19.819	19.7467	19.8795	19.7032	19.4205	19.3321	19.4693	19.3752	19.2214	19.4075	19.3437	19.3385	19.428	19.2141
CFB	P00751	20.9951	20.9024	21.1079	21.0886	20.714	21.3251	21.3546	21.3581	21.1334	21.317	21.6737	21.5971	21.6821	21.601	21.5886	21.8471	21.7293	21.6539	21.797	21.6699	21.8188	21.825	21.8657	21.7713	21.757
CFH	P08603	20.0156	20.002	19.9459	19.9084	19.8962	20.0808	20.0859	20.0389	20.2693	20.0675	19.8947	19.9839	19.8328	19.9839	19.8945	19.9153	19.8789	19.9319	19.8964	19.8257	20.195	20.2532	20.2344	20.3081	20.0735
CFI	P05156	20.3211	20.2419	20.2302	20.265	20.0691	19.4577	19.5351	19.4844	19.3883	19.4343	19.7695	19.7871	19.8091	19.8095	19.7688	19.7324	19.7337	19.6948	19.7371	19.682	19.5261	19.5183	19.5533	19.5151	19.2971
CLU	P10909	20.5356	20.5731	20.6453	20.5451	20.6006	20.5946	20.472	20.5096	20.4765	20.4514	21.1668	21.1753	21.0826	21.1461	21.1137	21.2732	21.2666	21.2966	21.2839	21.2323	21.1795	21.2368	21.1424	21.2295	21.1642
CP	P00450	20.3752	20.3857	20.4775	20.3857	20.8876	20.5642	20.555	20.5571	20.5262	20.5273	20.5408	20.6159	20.5672	20.5843	20.4754	20.6261	20.621	20.5992	20.6823	20.5562	20.565	20.5244	20.5073	20.5128	20.4891
CPN2	P22792	15.5663	14.7614	14.9072	14.8536	14.7726	14.8061	14.5128	14.4914	14.5396	14.5534	14.4993	14.5027	14.3673	14.2947	14.3865	14.7377	14.397	14.9901	14.5415	14.3952	14.2068	14.2942	14.0611	14.1503	14.3628
F12	P00748	21.2243	21.0359	21.1825	21.2006	20.9243	21.2612	21.2601	21.2563	21.2062	21.2769	21.2993	21.2846	21.3489	21.2909	21.2839	21.2469	21.2549	21.2249	21.2532	21.1291	21.2767	21.2552	21.3204	21.2457	21.2027
F2	P00734	20.3538	20.0559	20.0559	20.0156	20.1332	20.6384	20.6076	20.6132	20.6084	20.5103	18.3929	18.505	18.4588	18.469	18.5339	18.5343	18.2489	18.5218	18.3362	18.2121	18.5373	18.5596	18.5706	18.7087	18.0007
FN1	P02751	19.1682	19.0267	19.0883	19.0067	18.9941	19.1127	18.8577	18.907	19.0103	18.9665	19.0508	19.5506	19.3981	19.2702	20.5421	19.0892	18.8373	18.9765	19.0022	19.2648	18.8545	18.9668	19.151	18.8702	19.022
GC	P02774	19.3136	19.0262	18.7583	18.9061	19.2288	19.7684	19.8197	19.7825	19.9661	19.8089	20.0929	20.1474	20.0929	20.0152	20.2007	20.1487	20.0764	20.3172	20.1591	20.1087	20.4292	20.4453	20.4439	20.4309	20.3802
HPX	P02790	21.4118	21.3645	21.3962	21.4476	21.3266	21.533	21.6118	21.6004	21.5841	21.577	21.1291	21.0623	21.1385	21.1595	21.1682	21.5275	21.5121	21.4436	21.4912	21.3706	21.4057	21.5377	21.5866	21.574	21.4952
HRG	P04196	21.4726	21.4476	21.5685	21.6006	21.5545	21.6077	21.5886	21.6475	21.4731	21.6089	21.7438	21.6522	21.8279	21.7696	21.8434	21.5631	21.6867	21.5366	21.5964	21.5562	20.7883	20.917	20.9593	20.9811	20.8348
IGFALS	P35858	19.8635	19.9101	19.8566	19.9022	19.9316	19.8988	19.8941	19.9342	19.8656	19.8451	19.8394	19.883	19.8478	19.8987	19.7763	19.9622	19.9454	19.9003	19.9515	20.0163	20.0102	20.048	20.0035	19.9466	19.9631
IGHA1	P01876	20.4273	19.9049	20.0691	20.0426	19.8142	19.9248	19.9642	19.8709	20.1206	19.9749	20.1417	20.0433	20.0773	20.0368	20.1138	19.8196	19.8485	20.0536	19.9353	19.5402	19.4331	19.6137	19.5608	19.5049	19.5276
IGHG1	P01857	21.4118	21.391	21.4273	21.4825	21.3045	22.2689	22.3863	22.4297	22.2488	22.3786	21.6975	21.6208	21.7828	21.7709	21.671	21.4209	21.48	21.4419	21.452	21.4039	21.5907	21.7281	21.6765	21.5954	21.6809
IGHG2	P01859	18.7022	18.4537	18.6577	18.6422	18.2309	18.8965	19.1292	19.0284	19.1181	19.1001	20.5295	20.6843	20.5976	20.6837	20.6843	20.9136	20.9547	20.9197	20.9774	20.7226	20.711	20.8621	20.997	20.7434	20.7494
IGHG3	P01860	20.9024	20.7715	20.8113	20.8802	20.5261	20.8609	20.882	20.8826	20.7379	20.8395	21.0045	20.9496	21.028	21.0025	20.951	20.9778	20.9855	20.9263	20.9533	20.8299	20.7022	20.7452	20.6545	20.6655	20.5565
IGHG4	P01861	20.2535	20.2764	20.2764	20.2764	20.4375	20.2882	20.3084	20.2121	20.4258	20.397	20.3421	20.5165	20.3912	20.4111	20.2939	20.403	20.3747	20.4651	20.5345	20.5027	20.3821	20.4227	20.4245	20.4639	20.4641
IGHM	P01871	18.5581	17.0277	17.1844	16.9595	16.9481	16.9157	16.733	16.7361	17.2559	16.8143	16.7704	16.7506	16.4417	16.8912	16.7619	17.0495	16.5643	18.2258	16.8139	16.6761	16.4924	16.9823	16.5614	16.702	16.8034
IGKC	P01834	20.5451	20.4067	20.7056	20.6971	20.6276	20.8641	20.8197	20.9372	20.7793	20.8155	20.8355	20.8174	20.8041	20.7654	20.6001	20.8565	20.9561	20.9093	20.8757	20.9243	21.1529	21.2864	21.1407	21.2465	21.0456
IGLL5	B9A064	20.895	20.5731	20.8727	20.9951	20.6006	20.8407	20.7563	20.8229	20.4971	20.7119	21.0079	20.8196	20.8485	20.8361	20.8358	20.6556	20.856	20.6747	20.6976	20.8148	20.7709	20.9324	20.6758	20.5968	20.4701
ITIH1	P19827	18.6022	18.6501	18.6754	18.6137	18.6452	18.9043	18.9048	18.8403	18.9814	18.9234	18.5152	18.523	18.4153	18.3562	18.3874	18.712	18.5462	18.7681	18.6262	18.3977	18.5547	18.5796	18.5063	18.4724	18.7059
ITIH2	P19823	18.6298	18.5834	18.6727	18.4764	18.5037	19.9615	19.9839	19.9105	19.954	19.9565	20.0623	20.0398	19.9311	19.9718	19.8796	19.9785	19.7438	19.9759	19.8369	19.6992	19.9554	19.9507	19.9201	19.8485	20.1108
ITIH4	Q14624	20.4972	20.6096	20.6971	20.7307	20.6276	21.1761	21.1874	21.1955	21.0797	21.1607	21.1518	21.0316	21.1666	21.0363	21.0971	21.3127	21.3329	21.2439	21.3056	21.1494	21.1577	21.2207	21.2999	21.1848	21.2344
KLKB1	P03952	19.9882	19.81	19.8852	19.8588	19.6934	19.0436	19.1431	19.1285	18.9646	19.0722	19.7346	19.8191	19.7963	19.8087	19.6961	19.4316	19.4568	19.4581	19.4963	19.4484	19.5004	19.4947	19.4929	19.5278	19.3608
KNG1	P01042	21.5165	21.3962	21.6006	21.6276	21.4221	21.8383	21.8671	21.8924	21.6449	21.7907	22.339	22.3301	22.4485	22.399	22.3726	21.9224	21.994	21.9559	21.974	21.9261	21.5565	21.6274	21.6131	21.6022	21.2443
LRG1	P02750	16.5903	15.3365	15.4486	15.337	15.4908	15.0186	15.1394	15.1659	15.2411	15.0635	15.3943	15.305	15.3173	15.1668	15.433	15.4968	15.427	16.2021	15.4971	15.4811	15.0976	15.387	15.3514	15.259	15.2921
ORM1	P02763	19.2895	15.5458	15.7927	15.3438	15.8497	15.4421	15.5159	15.8573	15.8263	15.5405	16.04	16.277	16.5874	15.4511	15.6403	15.8565	15.2639	18.4031	15.4819	15.2867	16.3579	16.8736	16.154	16.5029	16.0272
ORM2	P19652	16.864	16.1767	16.0521	16.2602	17.029	16.8927	16.8606	16.9022	17.0398	16.9572	17.8801	17.8176	17.8522	17.8051	17.8165	17.4847	17.3305	18.3043	17.409	17.2705	17.6756	17.9058	17.7687	17.8715	17.6243
PLG	P00747	21.4221	21.3376	21.4015	21.4118	21.2933	21.3171	21.4024	21.3753	21.2197	21.3547	21.7006	21.6231	21.7206	21.6779	21.7479	21.6918	21.7387	21.6154	21.6825	21.5685	21.6588	21.7441	21.7139	21.8142	21.4284
PROS1	P07225	17.824	17.6245	17.5625	17.5645	17.8649	17.7253	17.7321	17.7357	17.7965	17.7756	18.1873	18.2915	18.0772	18.1758	18.0136	16.9744	16.8937	17.1528	16.992	17.0306	17.4707	17.4008	17.3305	17.364	17.4626
PZP	P20742	13.2355	12.1317	12.339	12.1888	12.3063	13.6868	13.5288	13.4453	13.8994	13.5725	11.7549	11.769	11.9501	11.6686	11.8691	11.8479	11.8799	13.0573	11.9857	11.7796	11.366	11.7693	11.3787	11.4953	11.6442
RBP4	P02753	18.0874	18.3562	18.288	18.3829	18.1618	17.777	17.8048	17.8212	17.9548	17.921	18.6923	18.7339	18.7873	18.726	18.7799	18.0139	17.9632	18.0332	17.9941	17.9868	19.3772	19.4223	19.395	19.4531	18.5258
SAA4	P35542	19.5969	19.7451	19.857	19.9742	19.46	19.7017	19.9584	19.8826	19.892	20.0226	19.4601	19.3937	19.5137	19.6634	19.491	19.8558	19.6784	19.6561	19.5433	19.1714	19.8488	19.9866	20.2023	20.11	19.9738
SERPINA1	P01009	21.1642	19.6835	19.6644	19.53	19.9742	19.7474	19.6626	19.7415	19.806	19.6314	19.8312	19.7747	19.7459	19.679	19.7797	19.5862	19.3897	20.897	19.5407	19.4782	19.7131	20.0517	19.6463	19.7142	19.678
SERPINA3	P01011	20.2066	20.6453	20.4375	20.4874	20.6186	19.8871	19.9425	19.9376	20.0325	20.0014	20.5923	20.5959	20.6245	20.6209	20.743	20.279	20.1369	20.2734	20.157	20.0112	20.2601	20.3353	20.535	20.5185	20.4574
SERPINA4	P29622	19.3916	19.6873	19.7508	19.8329	19.7678	20.342	20.4196	20.3867	20.2419	20.3986	20.6387	20.568	20.6494	20.6202	20.7321	20.4847	20.5505	20.5027	20.5326	20.3585	20.5354	20.5917	20.6635	20.6	20.7633
SERPINA6	P08185	15.9543	13.533	13.8281	13.4549	13.5462	12.4352	12.1044	12.5934	12.0666	12.3421	12.6729	12.5051	12.6757	12.4211	12.4916	14.3533	14.3965	15.9439	14.5547	14.2897	12.905	13.0928	12.7945	12.994	12.9435
SERPINC1	P01008	20.0691	20.1825	20.1457	20.2302	20.7056	19.9357	19.944	19.9137	19.9724	20.0089	20.7769	20.6406	20.81	20.7616	20.8469	20.6002	20.7038	20.5699	20.6338	20.5673	19.4745	19.4986	19.6012	19.4501	19.5067
SERPIND1	P05546	20.6276	20.7056	20.7955	20.8269	20.8651	20.973	20.9881	20.9074	20.7855	20.9998	21.0948	21.0101	21.06	20.9837	21.0483	21.1397	21.1474	21.1367	21.0842	20.8386	20.8563	20.8826	20.9396	20.9685	21.0748
SERPINF2	P08697	18.5487	18.6638	18.5858	18.558	18.6398	19.2946	19.3147	19.291	19.2674	19.3	19.8943	19.8355	19.9062	19.8707	19.9002	19.9736	19.9398	20.0206	19.9929	19.8265	19.4418	19.5301	19.6926	19.6087	19.6364
SERPING1	P05155	20.2419	20.5451	20.2185	20.4972	20.5731	20.2827	20.4269	20.3042	20.6585	20.4979	20.2325	20.2419	20.292	20.4658	20.3551	20.4868	20.4465	20.5296	20.5138	20.1605	20.2167	20.2107	20.2823	20.3479	20.2393
TF	P02787	21.4775	21.2243	21.3266	21.2877	21.2477	21.2708	21.2944	21.3322	21.2201	21.3214	21.8006	21.7713	21.8279	21.7549	21.8574	21.6934	21.8177	21.7372	21.7116	21.6578	21.4151	21.5033	21.5448	21.5009	21.5114

## Sheet: perCA
		perCA protocol and Blood matrix
Gene_name	Uniprot _Identifier	Serum					SerumG					EDTA-Plasma					Citrate-Plasma					Heparin-Plasma
A1BG	P04217	15.9991	15.4627	16.6191	14.7395	14.9255	15.2224	14.682	15.8529	14.5165	15.0123	17.1138	16.8568	16.9265	17.1418	17.2028	17.3322	18.0507	16.9587	17.1353	17.1001	18.4659	18.2544	17.5162	17.4026	17.176
A2M	P01023	19.4942	19.0616	20.1457	18.31	18.4047	18.9074	18.4211	17.9101	17.9659	18.8097	18.6832	18.6516	18.5237	18.8504	18.6392	19.2167	19.9589	18.8532	19.0496	18.9262	19.688	19.3363	18.9726	18.9613	18.6023
AFM	P43652	19.2063	19.0836	19.0947	18.9913	18.9988	19.1157	18.8834	20.0549	18.8676	18.8692	18.6559	18.6195	18.7039	18.7219	18.6154	18.9344	18.5773	18.9206	18.8474	18.9385	18.5984	18.8187	18.9213	18.9397	18.623
AGT	P01019	17.334	17.0149	17.8265	16.6324	16.7267	16.6784	16.3599	16.6719	15.9202	16.46	16.378	16.3333	16.2314	16.3182	15.8327	16.5268	16.7572	16.0274	16.0972	16.1734	16.7414	16.6778	16.1019	16.1978	15.895
AHSG	P02765	18.1078	18.6882	18.3144	18.2424	18.2574	18.1875	18.4268	19.0697	18.3733	18.4412	19.4712	19.1988	18.7746	19.5175	19.9815	19.5337	19.7808	19.6169	19.6912	19.692	19.4453	19.4088	19.4538	19.3156	19.3885
AMBP	P02760	20.0691	20.5638	20.1457	20.2302	20.3321	20.0768	20.2802	20.2427	20.2715	20.0616	19.3546	18.8431	19.151	19.0641	18.8032	19.1683	19.396	19.3046	19.4799	19.3847	18.6496	18.8216	19.0984	18.8751	18.5478
APCS	P02743	16.4301	15.7713	17.1315	15.4631	15.4659	16.202	15.7861	15.6349	15.3422	15.8485	15.9905	15.841	15.6177	15.8047	15.6945	16.2247	16.8305	15.91	15.9356	15.9782	17.148	16.7794	16.5814	16.4661	16.0353
APOA1	P02647	21.0691	20.8802	21.2125	21.2989	20.8576	21.1456	21.2607	20.971	21.0342	21.2039	21.6862	21.939	21.759	21.7053	21.6809	20.6689	20.4768	20.6486	20.7081	20.6433	20.5535	20.8952	21.1584	20.9514	20.8293
APOA2	Q9UBQ9	#N/A	#N/A	#N/A	#N/A	#N/A	#N/A	#N/A	#N/A	#N/A	#N/A	#N/A	#N/A	#N/A	#N/A	#N/A	#N/A	#N/A	#N/A	#N/A	#N/A	#N/A	#N/A	#N/A	#N/A	#N/A
APOA4	P06727	19.0627	18.4953	19.2201	18.9185	18.8979	19.0034	18.7596	16.6355	18.8041	18.6868	18.6817	19.0106	18.6007	18.7494	18.7507	18.9971	18.8637	18.8675	18.56	19.0949	19.0395	18.6326	18.956	19.1171	18.5846
APOB	P04114	15.705	15.2746	17.0355	14.1878	14.4776	15.1792	14.8247	14.2568	14.0529	15.2144	15.3253	14.6853	15.1192	15.3802	14.9835	15.3901	17.0721	14.9559	16.0716	15.0279	17.5861	16.8777	15.9598	15.9966	16.049
APOC1	P02654	20.4676	20.9024	20.6971	20.8423	20.7056	19.9932	20.3755	20.322	20.0841	20.2955	20.4934	20.8118	20.7246	20.6514	20.7564	21.1313	20.7727	21.0169	20.9633	20.9332	20.5022	20.8157	20.7583	20.7273	20.6764
APOC2	P02655	19.291	19.0935	19.0906	19.4313	19.4964	19.5342	19.4922	19.3827	19.5146	19.3717	19.9091	20.088	19.8009	19.8912	20.2301	20.2419	20.0571	20.2751	20.5349	20.5714	19.9345	19.9063	20.1623	20.1837	20.21
APOC3	P02656	20.5731	20.5261	20.3752	20.7223	20.6971	19.6346	19.8505	19.9014	19.8794	19.7083	20.9424	20.9439	20.827	20.8686	21.0446	20.6627	20.2932	20.8149	20.6446	20.7308	20.3404	20.731	20.8566	20.8589	20.59
APOD	P05090	21.8651	21.7756	21.8727	22.3156	21.7512	21.5926	21.8686	21.3935	21.6593	21.8051	21.6549	21.7919	21.8278	21.5974	21.6464	22.1253	21.7021	22.1727	22.3269	21.8796	21.2975	21.8152	22.0305	21.8149	21.5178
APOE	P02649	18.3262	17.9493	18.5891	17.7572	17.8328	17.9436	17.6313	19.2045	17.4766	17.7279	17.8078	17.805	17.6622	17.8967	17.9576	18.0055	18.45	17.92	17.8496	18.0335	18.4351	18.0739	17.9966	18.0769	17.9868
APOH	P02749	20.8034	20.9316	20.8802	20.9316	20.8191	21.5483	21.3002	21.1113	21.3	21.5857	21.6861	21.4312	21.9622	21.9035	21.7015	20.9904	21.2885	21.4129	21.2861	21.3214	21.2104	21.3582	21.3633	21.4019	21.1448
APOM	O95445	18.2192	18.4716	18.2927	17.6332	18.0051	17.7817	17.6257	17.7736	17.6706	17.4991	15.4631	15.4348	14.9687	15.8171	16.0165	14.5017	14.1568	14.5201	14.0774	14.5151	14.874	14.9226	15.1821	15.038	15.0898
AZGP1	P25311	18.6566	18.4725	18.8727	18.2449	18.2709	18.472	18.4691	19.5993	18.4022	18.5066	18.5656	18.3023	18.7866	18.4278	18.6272	18.5981	18.7938	18.492	18.653	18.5102	18.7467	18.4938	18.4257	18.4441	18.3443
C1R	P00736	14.6394	14.4665	15.2848	13.7307	13.9528	15.8661	15.5989	16.037	15.0822	15.755	16.12	16.0609	15.8285	15.9867	16.1667	15.821	16.4373	15.1982	15.4575	15.3837	16.546	16.1913	15.6161	15.7404	15.2898
C1S	P09871	15.6587	15.2701	16.2605	14.6465	14.7709	15.2444	14.9786	13.9712	14.4676	15.0915	15.2833	15.1296	14.8451	15.1692	15.1882	15.6738	16.5703	15.2609	15.6607	15.3508	16.6035	16.1981	15.8107	15.9814	15.3319
C2	P06681	14.5682	14.1997	15.1691	13.764	13.842	14.085	13.728	15.7422	13.6344	13.9967	14.2246	14.2164	14.2133	14.2757	14.1573	14.4001	14.9448	14.188	14.2363	14.2847	15.3163	15.1407	14.7084	14.7562	14.3831
C3	P01024	19.4877	19.1017	20.1206	18.4228	18.4814	18.6562	18.2661	17.3829	17.8382	18.6223	18.9102	19.079	18.8491	19.1463	18.815	19.4032	20.0285	19.0037	19.0977	19.1077	20.3775	20.0146	19.59	19.597	19.3262
C4BPA	P04003	17.3664	16.9932	17.9713	16.3991	16.4936	16.5087	15.9915	16.5641	15.2218	16.3019	15.8157	15.7292	15.4238	15.9105	15.423	16.1594	17.1845	15.6678	15.8721	15.8185	16.7566	16.2632	15.6188	15.7345	15.1112
C5	P01031	16.163	15.621	16.7228	15.2025	15.1474	15.4439	14.8721	14.03	14.3292	15.2029	15.723	15.7019	15.5049	15.6427	15.2134	15.8596	16.6028	15.4424	15.6297	15.4384	16.6624	16.4665	16.2236	16.3328	15.5026
C6	P13671	15.0152	14.3548	15.4601	13.9446	14.0179	13.7964	13.9209	12.7287	13.5167	13.6735	13.9418	13.9296	13.7771	13.9546	13.5994	14.2385	14.7347	13.8511	14.2312	14.0405	15.132	14.8322	14.3403	14.3367	14.0509
C7	P10643	14.7386	14.0901	15.364	13.4443	13.7058	13.8076	13.545	12.8791	13.1209	13.4367	13.7019	13.5169	13.1644	13.6979	13.5017	13.8115	14.3535	13.284	13.6194	13.5156	14.6512	14.4115	13.7004	13.6882	13.4129
C8A	P07357	13.9304	13.4877	14.5406	12.9097	12.943	13.3809	12.9385	12.2816	12.3625	13.079	13.1833	13.0423	12.9037	13.2199	12.766	13.223	14.3343	13.0602	13.2797	13.152	14.7758	14.2258	13.7425	13.6568	13.2448
CFB	P00751	17.4928	16.9837	17.8625	16.6763	16.6837	17.155	16.7657	15.6865	16.5019	16.9797	16.9415	17.0015	16.6235	16.881	16.9455	17.0716	17.6679	16.7549	16.8907	16.8827	17.9865	17.7531	17.3949	17.4927	17.1015
CFH	P08603	16.3643	16.0946	17.0067	15.2967	15.4356	15.9555	15.6945	17.4514	15.2658	15.752	16.6566	16.4483	16.3594	16.8723	16.9191	16.6873	17.4219	16.4724	16.741	16.4763	17.4561	17.2859	16.8708	16.8721	16.5812
CFI	P05156	15.2598	15.1495	15.5361	14.7197	14.5689	16.4924	16.0115	19.3266	16.0142	16.356	15.664	15.4493	15.6418	15.7815	15.8027	15.7504	16.1635	15.6811	15.6805	15.7828	16.1891	16.0006	15.8854	15.8662	15.753
CLU	P10909	19.6728	19.8073	19.8583	19.7672	19.8076	19.7136	19.7313	20.9511	19.7004	19.7574	19.9627	19.9463	20.043	19.9247	20.0398	20.0074	19.9885	20.2111	20.1838	20.0241	19.3924	19.5502	19.7119	19.5973	19.7229
CP	P00450	18.4541	17.8823	18.9311	17.3642	17.3356	17.8856	17.3597	16.63	16.9027	17.7838	18.8235	18.7861	18.7273	18.9565	18.4555	18.3105	19.0136	17.9579	18.135	18.0165	19.4685	19.0228	18.6359	18.6605	18.2577
CPN2	P22792	14.6852	14.7706	15.2039	14.3568	14.5985	14.4544	14.174	17.355	14.2572	14.493	14.2922	14.4041	14.4167	14.3794	14.499	15.4615	15.8936	15.4536	15.2638	15.2811	15.2193	14.738	14.7896	14.7771	14.3992
F12	P00748	15.8898	15.6676	16.295	15.2517	15.382	15.3566	15.0546	15.4351	14.7774	15.2394	15.4093	15.3872	15.2786	15.2728	15.1554	15.8741	15.8568	15.5132	15.6545	15.7082	16.6473	16.4731	16.1055	16.2352	15.2183
F2	P00734	21.2006	21.1519	21.4118	21.2302	21.1143	21.0777	21.0718	21.2896	20.9818	20.9286	16.4266	16.5321	15.9503	16.1992	16.2561	16.6365	17.0875	16.2314	16.345	16.511	17.1178	17.0124	16.2851	16.4676	16.0394
FN1	P02751	17.1777	16.7917	17.6695	16.1729	16.2879	16.6695	16.2959	15.4872	15.8169	16.5563	17.2254	17.1453	16.9727	16.7671	16.9318	17.3405	17.843	16.6791	17.1348	16.7226	18.9821	18.9752	19.2455	19.3483	17.1762
GC	P02774	18.6789	18.5085	19.0125	18.5021	18.5907	18.6521	18.5996	17.1839	18.6176	18.3781	19.0809	19.3891	19.2256	19.3398	19.2352	20.0818	19.506	19.7841	19.4875	20.0318	19.5514	19.4291	19.5831	19.784	19.4478
HPX	P02790	21.743	21.9171	21.6276	21.9316	21.8034	21.4264	21.4889	21.5306	21.6543	21.5795	21.4766	21.6413	21.7534	21.5543	21.5493	21.5858	21.1128	21.6775	21.7735	21.5803	21.0134	21.5002	21.4566	21.3322	21.4397
HRG	P04196	19.0556	19.4515	19.1726	19.0465	18.9538	19.5849	19.2265	20.4806	19.602	19.6548	19.1816	18.8294	19.7052	19.6173	19.4517	19.2395	19.2684	19.493	19.6221	19.5383	18.2826	18.4324	18.4342	18.4768	18.6959
IGFALS	P35858	14.6362	14.2119	15.1108	13.664	13.6924	14.0006	13.6588	14.2834	13.2658	13.7139	13.7458	13.7218	13.4537	13.7852	13.6479	14.2762	14.6865	13.866	13.996	14.0061	15.2249	14.9072	14.4896	14.6013	14.1417
IGHA1	P01876	21.0224	21.0691	21.4067	20.5823	20.6276	20.5288	20.3465	20.422	20.218	20.5915	20.2697	20.3759	20.3745	20.486	20.5635	20.9843	21.3543	20.9644	20.9115	20.8614	21.0025	21.1494	20.9121	20.7517	20.6969
IGHG1	P01857	21.3857	21.1765	21.8307	20.7955	20.7553	21.1504	20.7549	20.3345	20.3734	21.1496	21.0914	21.317	21.0152	21.0906	21.0877	21.5923	22.04	21.2289	21.4486	21.2982	21.5785	21.5645	21.4966	21.3229	21.0182
IGHG2	P01859	20.8034	20.5638	21.4015	19.8105	19.9209	20.47	20.1494	19.7334	19.7927	20.5346	19.8276	19.9232	19.3956	19.9534	20.5	20.3868	21.0707	20.3023	20.3613	20.1606	20.3308	20.4355	20.3549	20.0663	19.9609
IGHG3	P01860	17.0238	15.3848	18.0688	15.7834	16.1289	16.0229	15.1027	14.9052	14.6769	14.8132	17.0891	16.9727	15.5419	15.5341	13.7789	15.8994	16.5502	15.5034	15.9014	15.4669	16.9688	17.2479	16.6427	16.7869	16.4686
IGHG4	P01861	19.6031	19.1298	19.9742	18.9424	18.8205	19.3959	18.9223	18.0952	18.6196	19.3159	19.2202	19.281	18.7359	19.1488	19.1515	19.6521	20.3384	19.2175	19.4737	19.3276	20.2712	20.0156	19.6551	19.503	19.2368
IGHM	P01871	18.7549	18.2143	19.3673	17.6625	17.6773	17.9373	17.3621	17.824	16.8112	17.9812	18.1103	18.1457	17.7627	18.1144	18.0941	18.4632	19.4532	18.0363	18.0927	18.0474	19.539	19.1322	18.7216	18.8182	18.2173
IGKC	P01834	20.1581	20.1825	20.4273	19.8687	19.8443	19.8911	19.878	19.5193	19.487	19.9806	19.6548	19.7484	19.5588	19.5337	19.5461	20.0345	20.3228	19.9128	19.9478	19.8892	19.9142	19.8917	19.7449	19.6132	19.5389
IGLL5	B9A064	19.1001	18.9956	19.746	18.5018	18.4373	18.8942	18.44	18.3768	18.2517	18.7714	18.4946	18.3974	18.4419	18.6626	18.4999	20.4203	20.6607	20.1681	20.088	20.0621	20.2704	20.1147	19.8777	19.8343	19.5658
ITIH1	P19827	17.658	16.9867	18.3126	16.5396	16.5438	16.5884	16.3635	16.3909	15.8739	16.636	16.5619	16.5019	16.2583	16.5681	16.0667	17.0105	17.688	16.5769	16.7358	16.802	18.3297	17.7484	17.4657	17.4411	17.0562
ITIH2	P19823	18.1261	17.4933	18.7933	17.0665	17.131	17.0854	16.6806	16.0795	16.148	16.9848	17.1053	17.2008	17.072	17.288	16.8542	17.085	17.8047	16.6167	16.7983	16.7731	18.225	17.6684	17.2382	17.262	17.0322
ITIH4	Q14624	20.9243	20.5069	21.4221	20.0426	20.1079	20.6007	20.3376	20.7467	19.9302	20.612	16.6658	16.6453	16.4541	16.8537	16.4131	17.3407	18.1271	16.986	17.0916	17.023	18.4472	17.8884	17.4099	17.4212	17.1059
KLKB1	P03952	15.339	15.0629	15.6302	14.766	14.7635	14.4756	14.1519	16.1842	14.1403	14.5457	14.355	14.284	14.0715	14.3126	14.2511	14.3114	14.9296	13.9382	14.2127	14.1569	14.9504	14.6711	14.0435	14.0402	13.8641
KNG1	P01042	20.9098	21.1457	21.0224	21.0886	21.1206	20.7441	20.8957	21.4225	20.9694	20.9305	20.8249	20.7382	21.0178	20.8636	20.792	21.1421	21.0882	21.2333	21.2354	21.1296	20.6453	20.7555	21.0211	20.8428	20.8502
LRG1	P02750	17.2419	16.9698	17.6363	16.9352	17.1339	17.065	16.8627	19.1616	16.9551	17.0447	16.7989	16.6697	16.6083	16.8164	16.8192	17.165	17.4288	17.149	17.0628	17.1495	17.3372	17.2311	17.1377	17.0631	16.88
ORM1	P02763	21.2821	21.4676	21.1206	21.6453	21.4118	20.8573	21.2853	20.7787	21.043	21.053	21.6584	21.8583	21.515	21.3172	21.2413	20.9545	20.3975	20.8728	21.0317	20.9293	20.3024	20.7595	20.9603	20.785	20.7446
ORM2	P19652	20.4874	20.5356	20.4375	20.8802	20.4775	20.6848	20.9022	20.6023	20.5701	20.8921	20.6826	20.6892	20.5205	20.2359	20.6267	20.3417	20.2383	20.6567	20.7966	20.6185	20.9886	21.4958	21.8508	21.4848	21.2296
PLG	P00747	16.5491	15.9357	17.0563	15.3719	15.4393	15.6949	15.5805	14.4953	15.093	15.4612	16.9403	16.8738	16.5994	16.8819	16.5515	17.0843	17.6638	16.6408	16.9406	16.6978	18.0477	17.7477	17.3676	17.3339	16.8177
PROS1	P07225	14.1968	14.0761	14.7984	13.602	13.5846	14.1958	13.5937	15.4384	13.4982	13.7555	15.8161	15.6311	15.7299	15.7756	15.5365	15.9711	16.4611	15.6178	15.7977	15.8952	16.5764	16.4868	16.0273	16.2677	16.0052
PZP	P20742	13.9324	13.7963	14.393	13.3344	13.3682	13.7271	13.1589	13.5061	13.0669	13.5721	13.7564	13.6904	13.6091	13.8351	13.4872	13.9191	14.6767	13.5218	13.7875	13.6762	15.19	14.7379	14.2788	14.3544	14.0602
RBP4	P02753	16.5097	16.6424	17.0736	15.6319	15.7763	15.7278	15.2596	15.3497	15.3464	15.3139	15.1187	15.1725	14.6458	15.2776	15.6176	16.702	17.0822	16.4496	16.2378	16.5781	17.7253	17.3528	17.0449	16.9465	16.7423
SAA4	P35542	19.2707	19.3797	19.5604	19.0331	19.2063	19.4106	19.3303	18.9285	19.4038	19.4853	19.2998	19.4254	18.2908	19.6064	19.8438	18.0662	18.5559	18.3848	18.1298	18.5323	19.7616	19.7268	19.4801	19.8724	19.3857
SERPINA1	P01009	21.1079	21.3266	21.3211	21.1457	21.1519	21.1383	21.2565	20.9965	21.196	21.1698	21.2441	21.3257	21.3717	21.3273	21.3085	21.2542	21.0953	21.2063	21.2184	21.1413	21.106	21.0911	21.2232	21.0893	21.0135
SERPINA3	P01011	21.4221	21.4476	21.3857	21.6096	21.5261	21.4691	21.8225	21.6276	21.8487	21.7359	21.5465	21.7172	21.5798	21.5826	21.5981	21.9259	21.4099	21.9604	22.0548	21.9759	21.0155	21.2929	21.6624	21.3347	21.401
SERPINA4	P29622	17.9054	17.9879	18.0555	17.9261	18.031	17.2111	17.4133	17.068	17.3823	17.2225	18.6465	18.616	18.7067	18.8358	18.8194	18.9099	18.5404	18.9161	18.8892	18.8033	18.4581	18.5477	18.7867	18.6642	18.8111
SERPINA6	P08185	21.0224	21.2821	21.002	21.2419	21.1825	20.7943	21.1244	20.2318	21.0415	20.9789	20.8086	21.0254	20.8537	20.6709	20.6826	20.7782	20.4681	20.7171	20.7554	20.6949	20.2892	20.5496	20.7182	20.4783	20.4509
SERPINC1	P01008	21.4576	21.7348	21.5165	21.5731	21.6141	21.0838	21.3475	21.0116	21.3371	21.2201	21.0304	21.0854	21.006	21.0867	21.0123	21.5013	21.0959	21.562	21.6164	21.5045	21.2373	21.4603	21.5344	21.3723	21.644
SERPIND1	P05546	17.0589	16.6241	17.4837	16.4779	16.4268	16.9374	16.5644	16.6808	16.4987	16.7323	16.247	16.219	16.357	16.5355	15.8142	16.7857	17.3185	16.62	16.7534	16.6572	17.3138	16.7989	16.6243	16.5161	16.6615
SERPINF2	P08697	19.4814	19.642	19.6752	19.583	19.609	19.4227	19.657	19.5517	19.7942	19.5375	19.9109	20.1249	19.9534	20.0825	20.3547	20.2563	19.8555	20.2687	20.1985	20.2007	19.9793	20.072	20.2817	20.2581	20.353
SERPING1	P05155	21.3699	21.4972	21.3805	21.2989	21.3805	21.0525	21.2888	21.5049	21.205	21.1347	21.0374	21.0104	20.9118	21.0693	21.2007	21.3373	20.9675	21.372	21.319	21.3032	20.7696	21.0647	21.1274	20.9537	20.8752
TF	P02787	20.714	20.3101	21.2361	19.7244	19.7999	20.1218	19.9713	19.6373	19.5581	19.9283	19.9777	19.8204	19.6071	19.9753	19.831	20.0833	20.6227	19.7153	20.0359	19.8712	20.5974	20.4751	20.0352	19.9074	19.6365

## Sheet: SPEED
		SPEED protocol and Blood matrix
Gene_name	Uniprot _Identifier	Serum					SerumG					EDTA-Plasma					Citrate-Plasma					Heparin-Plasma
A1BG	P04217	20.1332	20.1206	20.1332	20.1457	20.1332	19.7944	19.6639	19.7611	19.7318	19.7313	19.8352	19.7505	19.6874	19.7932	19.755	19.8632	19.858	19.8779	19.8357	19.8424	20.1328	20.14	20.0808	20.0442	20.0341
A2M	P01023	21.5309	21.4874	21.4972	21.4576	21.4375	21.3403	21.2943	21.3353	21.3027	21.3123	21.7239	21.6736	21.7296	21.7053	21.6505	21.5237	21.5379	21.539	21.5472	21.4821	21.0972	21.1451	21.1429	21.1147	21.1074
AFM	P43652	19.9115	19.887	19.927	19.8945	19.8707	19.8876	19.8279	19.8572	19.805	19.7629	19.6118	19.5798	19.5615	19.5726	19.5457	19.5863	19.628	19.571	19.5855	19.5922	19.6808	19.6429	19.5629	19.5131	19.5575
AGT	P01019	18.1038	18.1467	18.243	18.1338	18.0969	18.6051	18.6257	18.6213	18.6204	18.5596	18.6845	18.5258	18.5982	18.5623	18.5412	18.7435	18.7912	18.8838	18.7345	18.8125	19.5588	19.6563	19.5962	19.6275	19.6998
AHSG	P02765	20.6096	20.4676	20.6364	20.5069	20.4375	20.0358	19.8222	19.9037	19.7992	19.783	20.2515	20.0878	20.1031	20.0695	20.12	20.7198	20.6946	20.6772	20.661	20.7015	20.4775	20.5511	20.5503	20.5029	20.49
AMBP	P02760	19.6637	19.6264	19.5997	19.6236	19.5721	19.7274	19.7062	19.7931	19.6985	19.6653	19.7601	19.7155	19.7043	19.7248	19.7611	19.8535	19.8763	19.75	19.8648	19.85	19.8941	19.9484	19.9251	19.8693	19.8677
APCS	P02743	18.6387	18.5542	18.5997	18.5879	18.5822	18.7052	18.5713	18.5558	18.41	18.4555	18.5746	18.5721	18.5267	18.4423	18.4556	18.5867	18.7156	18.7474	18.6365	18.5449	18.4748	18.5754	18.48	18.4711	18.5145
APOA1	P02647	21.1825	21.1457	21.2361	21.1825	21.1765	21.451	21.3062	21.448	21.3349	21.4624	20.6473	20.6411	20.6411	20.721	20.5879	21.174	21.1437	21.0934	21.1747	21.1372	21.4715	21.5566	21.4524	21.4169	21.4131
APOA2	Q9UBQ9	#N/A	#N/A	#N/A	#N/A	#N/A	#N/A	#N/A	#N/A	#N/A	#N/A	#N/A	#N/A	#N/A	#N/A	#N/A	#N/A	#N/A	#N/A	#N/A	#N/A	#N/A	#N/A	#N/A	#N/A	#N/A
APOA4	P06727	20.0292	19.9459	19.8598	19.8896	19.9026	19.8642	19.7398	19.8765	19.8106	19.906	19.8058	19.7754	19.7624	19.7923	19.7109	19.9358	19.9888	19.9245	19.9897	19.8873	19.3123	19.3448	19.3317	19.2734	19.2858
APOB	P04114	20.6364	20.6276	20.654	20.6628	20.6628	20.2718	20.2953	20.3024	20.3079	20.2733	20.3403	20.3703	20.4425	20.3256	20.3933	20.6209	20.6041	20.6195	20.5707	20.5683	20.321	20.3681	20.3757	20.3713	20.389
APOC1	P02654	20.0156	19.9253	19.8661	19.9185	19.9166	19.8266	19.6797	19.9502	19.8128	19.7569	19.8897	19.5741	19.6998	19.771	19.5806	19.948	20.0284	19.9502	19.8925	19.7633	20.0471	20.026	19.933	19.8181	20.0068
APOC2	P02655	20.9243	20.6628	20.7796	20.6186	20.6628	20.5727	20.3928	20.3591	20.4803	20.6762	19.9494	19.9239	20.215	20.0996	19.9984	20.5746	20.6242	20.4655	20.7716	20.5206	20.516	20.3765	20.3861	20.4007	20.4403
APOC3	P02656	20.4375	20.265	20.417	20.0559	20.0821	20.3806	20.1902	20.3583	20.2972	20.3192	20.5003	20.3715	20.3038	20.396	20.2863	20.4266	20.3178	20.301	20.393	20.4172	20.4357	20.4206	20.2654	20.281	20.254
APOD	P05090	19.92	20.002	19.9073	19.8637	19.8727	19.5122	19.3058	19.539	19.4573	19.5742	19.3451	19.3122	19.2661	19.2863	19.1533	19.6192	19.566	19.5	19.5726	19.5433	19.2112	19.1367	19.0766	19.1064	19.1423
APOE	P02649	19.5174	19.4324	19.5933	19.6093	19.6422	19.3334	19.3753	19.4192	19.418	19.364	19.7512	19.8041	19.8173	19.7481	19.8575	19.3572	19.361	19.2984	19.333	19.3571	19.1329	19.2363	19.2967	19.3036	19.2812
APOH	P02749	20.1825	20.1825	20.1704	20.1704	20.1079	20.1968	20.0086	20.058	20.0518	20.0208	20.0069	20.0141	19.995	19.9832	19.9888	20.4054	20.3268	20.2661	20.3387	20.3709	19.9864	20.0481	20.0544	20.0468	20.0118
APOM	O95445	18.3702	18.2777	18.2635	18.3318	18.4023	17.8592	17.8492	17.8407	17.8473	17.863	18.1531	18.0954	18.0258	18.1272	18.0523	17.6236	17.6039	17.5969	17.6678	17.6184	17.8669	17.8613	17.8192	17.9216	17.9345
AZGP1	P25311	19.1297	19.0642	19.0476	19.0008	19.0126	19.2632	19.0142	19.1117	19.0829	19.1891	19.1446	18.9993	19.0447	19.0551	18.9169	19.2742	19.2239	19.1167	19.2039	19.1182	19.4504	19.4476	19.4933	19.4487	19.5246
C1R	P00736	18.4605	18.5114	18.5095	18.4751	18.4619	18.523	18.448	18.4087	18.4583	18.3396	18.2833	18.2688	18.3081	18.2231	18.354	18.3354	18.3469	18.2201	18.3349	18.318	17.5364	17.5395	17.5897	17.5949	17.5559
C1S	P09871	19.2187	19.1012	19.1581	19.1683	19.155	19.4486	19.3752	19.4586	19.457	19.3788	19.3756	19.412	19.413	19.3687	19.4216	19.3841	19.38	19.3312	19.4081	19.3695	19.3158	19.4224	19.4439	19.3482	19.3075
C2	P06681	18.5259	18.5218	18.5432	18.5352	18.5541	18.0126	17.935	17.9649	17.9773	18.0078	18.033	17.95	17.9745	18.0232	17.963	18.4032	18.3502	18.2573	18.3258	18.3767	17.8958	17.8617	17.8409	17.9192	17.8916
C3	P01024	21.0088	21.0224	21.0493	21.0359	21.0426	20.7783	20.7174	20.7751	20.7275	20.7525	20.8294	20.7998	20.8481	20.8056	20.806	21.0498	21.0567	21.0555	21.0523	21.0055	20.8896	20.9125	20.8872	20.8664	20.8815
C4BPA	P04003	19.8756	19.7394	19.833	19.9123	19.814	19.984	19.9735	20.0091	20.0112	19.8021	19.9397	19.94	19.7897	19.8007	19.9126	19.6456	19.7045	19.724	19.6412	19.7235	19.9803	20.0774	20.1678	20.1468	20.2025
C5	P01031	18.9718	19.0473	19.0736	19.1619	19.1322	19.1785	19.3264	19.2645	19.3073	19.1685	18.9042	18.992	19.1179	18.8424	19.0931	18.4948	18.4977	18.6107	18.4681	18.4391	18.3311	18.4457	18.4551	18.482	18.5251
C6	P13671	18.0456	18.0665	18.0748	18.0025	18.0209	18.0263	18.0053	17.9812	17.9467	17.9286	17.8875	17.912	17.8808	17.8724	17.8675	17.8794	17.8188	17.7981	17.8522	17.9033	17.9348	17.9865	17.9862	18.0094	18.0044
C7	P10643	17.7173	17.6766	17.7161	17.7795	17.7973	17.6585	17.6755	17.697	17.6858	17.5611	17.6365	17.5724	17.5908	17.5901	17.6414	17.4661	17.4576	17.4474	17.4748	17.447	17.6359	17.7062	17.7361	17.7281	17.7502
C8A	P07357	18.8855	18.8462	18.8906	18.9014	18.9103	18.58	18.6099	18.6414	18.7165	18.6991	18.7097	18.7776	18.739	18.7123	18.7329	18.5587	18.6151	18.5266	18.5865	18.6137	18.9349	18.8802	18.8751	18.811	18.7997
CFB	P00751	19.8368	19.8011	19.7878	19.8127	19.8246	19.6294	19.4779	19.5753	19.5835	19.6324	19.473	19.4796	19.4056	19.4294	19.3628	19.3324	19.3564	19.3335	19.3804	19.3595	19.386	19.4451	19.3937	19.3361	19.3653
CFH	P08603	20.4067	20.3857	20.4273	20.417	20.3857	20.364	20.3221	20.3184	20.3023	20.2628	20.0437	20.0188	19.9927	20.0316	20.0249	20.3132	20.3463	20.3483	20.3163	20.3498	20.1986	20.2765	20.3188	20.2366	20.235
CFI	P05156	17.5616	17.5222	17.5511	17.5955	17.691	17.3479	17.4041	17.3607	17.33	17.1949	17.6729	17.6898	17.6336	17.6709	17.6956	17.7216	17.7154	17.6933	17.7179	17.7112	17.5965	17.6648	17.7366	17.8131	17.7551
CLU	P10909	19.6794	19.5823	19.5564	19.5738	19.5624	19.759	19.8052	19.7492	19.7961	19.8449	19.6651	19.659	19.7065	19.5903	19.61	19.8556	19.8588	19.6077	19.7065	19.7389	19.7944	19.7216	19.7125	19.7908	19.7244
CP	P00450	20.8269	20.8346	20.85	20.8651	20.8651	19.8932	19.9411	19.9626	19.9396	19.9893	20.1888	20.228	20.2479	20.1719	20.262	19.916	19.9357	19.9394	19.9507	19.904	19.9368	19.9842	19.9832	19.9322	19.9214
CPN2	P22792	18.5854	18.5438	18.5424	18.8086	18.6805	18.2217	18.2131	18.2317	18.2763	18.125	18.0245	18.124	18.2045	18.0643	18.2633	18.2555	18.2776	18.2397	18.1465	18.2339	18.1395	18.3099	18.4019	18.5466	18.4311
F12	P00748	19.7619	19.7552	19.7407	19.7931	19.8223	19.5481	19.3818	19.4732	19.423	19.3918	19.6422	19.5233	19.5528	19.5818	19.6239	19.177	19.2519	19.3225	19.2472	19.2002	19.6348	19.6983	19.633	19.6569	19.5968
F2	P00734	19.505	19.5701	19.5267	19.5202	19.5705	19.4206	19.4133	19.4695	19.4839	19.3346	19.5786	19.6065	19.6352	19.6133	19.6456	19.6167	19.62	19.6097	19.624	19.6026	19.6675	19.7411	19.7975	19.7482	19.6959
FN1	P02751	20.3752	20.343	20.3645	20.3857	20.3211	20.2799	20.2238	20.2984	20.23	20.2344	20.2229	20.2024	20.1366	20.1812	20.2506	20.267	20.3195	20.891	20.4481	20.446	20.363	20.3551	20.3613	20.34	20.3604
GC	P02774	19.2882	19.2352	19.349	19.2507	19.2587	19.2639	19.2388	19.3129	19.2567	19.24	19.6286	19.6283	19.6026	19.642	19.602	19.3186	19.4153	19.3127	19.3224	19.3403	19.4071	19.4067	19.3724	19.4044	19.3873
HPX	P02790	22.1079	22.0918	22.1734	22.1111	22.0983	21.7135	21.6088	21.6507	21.6901	21.6702	21.4217	21.4199	21.3533	21.3925	21.4278	21.7531	21.7607	21.6932	21.7397	21.7323	21.6676	21.6946	21.6259	21.6187	21.6234
HRG	P04196	20.2066	20.1704	20.0292	20.1332	20.0951	20.4419	20.2788	20.4325	20.3472	20.4244	20.1678	20.1633	20.1842	20.2107	20.1295	20.0105	19.9996	19.9221	19.9974	20.0013	19.9682	19.9372	19.9454	19.941	19.9318
IGFALS	P35858	18.3815	18.3341	18.3686	18.2882	18.3068	18.094	18.0359	18.0556	18.1544	18.1383	17.9454	17.9425	17.9553	17.9209	17.8681	18.0943	18.0948	18.0186	18.1178	18.0202	18.1566	18.1812	18.1812	18.1884	18.1133
IGHA1	P01876	21.1704	21.1642	21.2243	21.1765	21.1457	20.5919	20.582	20.6612	20.6254	20.6407	20.9325	20.9227	20.8848	20.9619	20.8733	20.7506	20.7721	20.7124	20.8304	20.7569	20.8343	20.802	20.7627	20.7893	20.7556
IGHG1	P01857	22.5915	22.5498	22.5545	22.5451	22.4874	21.7496	21.7273	21.7407	21.7262	21.7573	22.3748	22.3357	22.3286	22.3404	22.323	21.2976	21.3441	21.3091	21.3232	21.269	21.3576	21.3501	21.4035	21.3023	21.243
IGHG2	P01859	22.002	22.0088	21.8764	21.8839	21.9024	19.2982	19.2565	19.2537	19.2563	19.2867	21.9155	21.8457	21.8507	21.9537	21.8441	21.7603	21.827	21.7787	21.846	21.7683	20.975	20.9993	20.9534	20.983	20.8686
IGHG3	P01860	20.5823	20.7223	20.7955	20.7634	20.7471	20.8374	20.8406	20.7901	20.8955	20.8391	20.9197	20.9052	20.8227	20.9153	20.8249	20.6368	20.6891	20.6488	20.6156	20.6799	20.7908	20.8298	20.8288	20.8234	20.8189
IGHG4	P01861	19.9882	20.002	20.0426	19.9601	20.0156	19.4146	19.3091	19.353	19.3224	19.2854	19.3925	19.3524	19.2946	19.3515	19.38	19.2651	19.3436	19.3095	19.4271	19.3385	19.2133	19.2862	19.219	19.2116	19.1808
IGHM	P01871	21.4676	21.4972	21.5309	21.5213	21.4972	20.9813	20.849	20.9201	20.8904	20.8943	21.0886	21.0543	20.995	21.0503	21.028	21.0526	21.0746	20.9968	21.0837	21.0712	20.4586	20.4247	20.4301	20.466	20.466
IGKC	P01834	21.3699	21.3156	21.3857	21.2933	21.2302	21.0797	20.8747	21.0864	20.9106	20.9268	21.0672	20.9349	21.0416	21.101	20.8978	20.9464	20.9331	20.8865	21.0326	21.0417	20.9353	20.9619	20.7842	20.5353	20.6689
IGLL5	B9A064	20.3321	20.1457	20.1704	20.0292	20.0821	20.1695	20.1237	20.1732	20.1139	20.1271	19.6483	19.512	19.4751	19.4572	19.4427	20.4719	20.4737	20.4187	20.5301	20.4104	20.6309	20.702	20.6662	20.6132	20.6056
ITIH1	P19827	19.6951	19.694	19.6907	19.6993	19.6604	19.5371	19.477	19.5036	19.5448	19.5638	19.3924	19.3986	19.4095	19.3449	19.3838	19.2051	19.2373	19.1888	19.1612	19.1695	20.0122	19.9861	19.9338	19.922	19.9691
ITIH2	P19823	19.9036	19.8975	19.8649	19.825	19.8641	19.9162	19.8358	19.913	19.8776	19.8844	19.9948	20.0158	20.0319	20.0175	19.9893	19.9312	19.954	19.8923	19.9079	19.8463	19.6416	19.6703	19.6437	19.6573	19.6699
ITIH4	Q14624	19.6661	19.6275	19.6189	19.6045	19.6252	19.5826	19.5168	19.5774	19.5518	19.5827	19.4693	19.445	19.4685	19.4369	19.3626	19.714	19.7118	19.6617	19.6951	19.6736	19.6046	19.5628	19.5138	19.4897	19.5082
KLKB1	P03952	18.0075	17.8999	17.9932	18.0276	18.0036	17.9524	17.8888	17.8492	17.8933	17.7729	17.7583	17.7681	17.7139	17.6704	17.8024	17.6099	17.5927	17.6693	17.6384	17.6953	17.4656	17.569	17.6137	17.6347	17.5729
KNG1	P01042	21.5498	21.5915	21.5404	21.5498	21.5592	21.3556	21.2178	21.3007	21.2758	21.3162	21.4058	21.2881	21.2651	21.314	21.2573	21.1478	21.1857	21.0834	21.1495	21.1816	21.3256	21.3344	21.3167	21.2786	21.2434
LRG1	P02750	20.3211	20.2066	20.2302	20.265	20.1704	19.8562	19.7926	19.8309	19.9015	19.8957	19.9991	19.9816	19.9107	19.8924	19.8857	19.7071	19.6598	19.5567	19.6074	19.7481	19.9522	19.8827	19.8697	19.9252	19.897
ORM1	P02763	21.391	21.3538	21.3376	21.3045	21.3101	21.0078	21.087	21.0885	21.0643	21.0391	21.0414	21.0557	20.9293	21.0466	21.0441	21.0695	21.0675	21.0485	21.0537	21.0366	21.127	21.1907	21.1846	21.1425	21.1117
ORM2	P19652	20.1704	20.2764	20.1457	20.3538	20.2989	20.4752	20.675	20.6439	20.6116	20.4777	20.3837	20.6082	20.6014	20.6275	20.6542	20.6532	20.5837	20.6808	20.6159	20.5038	20.2195	20.3495	20.5152	20.513	20.6217
PLG	P00747	20.3645	20.3752	20.4067	20.4576	20.4067	20.2452	20.2517	20.24	20.2702	20.1742	19.7288	19.7068	19.709	19.7291	19.7637	20.4263	20.4756	20.4758	20.4311	20.4708	20.3501	20.3907	20.3784	20.3549	20.3138
PROS1	P07225	18.0604	18.0512	18.0148	18.0983	18.1198	18.1521	17.961	18.0533	17.9589	17.9689	17.8862	17.8581	17.9074	17.8901	17.9051	18.1898	18.2392	18.1996	18.2194	18.1853	18.033	18.0025	17.8479	17.9045	18.0073
PZP	P20742	17.4938	17.5052	17.4968	17.5166	17.4975	17.2448	17.3907	17.3281	17.3515	17.1756	16.9601	17.1263	17.1617	16.965	17.228	17.1746	17.1783	17.2014	17.1186	17.0983	17.3287	17.4492	17.5217	17.5077	17.4893
RBP4	P02753	19.4923	19.2153	19.443	19.3568	19.3356	18.6951	18.6415	18.5165	18.6499	18.6352	18.9597	18.97	18.9113	18.8863	18.9622	19.0579	19.0602	18.9931	18.9527	19.069	18.7491	18.7887	18.7533	18.7861	18.8307
SAA4	P35542	20.0951	20.1457	20.2877	20.1079	20.2066	20.2223	19.9291	20.3853	20.1303	20.5309	20.2717	20.2015	20.1384	20.3667	20.0402	20.0907	20.0565	20.0641	20.0612	19.9238	20.2267	20.1971	20.1308	19.9892	19.946
SERPINA1	P01009	21.6584	21.6276	21.6453	21.6757	21.68	21.4611	21.4902	21.473	21.4665	21.4655	21.2939	21.309	21.4024	21.3822	21.2904	21.5485	21.5089	21.4749	21.5045	21.4975	21.3585	21.384	21.3887	21.3909	21.3492
SERPINA3	P01011	21.1765	21.2361	21.1946	21.1825	21.2006	20.1983	20.056	20.1221	20.1351	20.1455	20.8981	20.8464	20.8996	20.8291	20.7943	20.4003	20.4033	20.3054	20.3868	20.3388	20.6745	20.7418	20.6346	20.6813	20.5746
SERPINA4	P29622	17.6218	17.6962	17.7182	17.646	17.733	17.7552	17.7774	17.6655	17.7772	17.6697	17.1375	17.1147	17.1712	17.1143	17.1488	17.1033	17.1386	17.1367	17.1328	17.0652	17.6851	17.7504	17.6037	17.6612	17.674
SERPINA6	P08185	19.147	19.0469	19.1871	19.164	19.4037	18.5744	18.6744	18.7903	18.6962	18.703	18.421	18.5822	18.5426	18.4723	18.4561	18.9244	18.9969	19.0055	18.9767	19.0273	18.986	19.076	18.9345	19.0462	19.0128
SERPINC1	P01008	20.4375	20.3962	20.417	20.417	20.4067	20.4881	20.3253	20.4394	20.3485	20.412	20.326	20.305	20.3353	20.3467	20.2622	20.6814	20.7124	20.6703	20.6974	20.6763	20.7015	20.6861	20.6102	20.5675	20.5724
SERPIND1	P05546	19.12	19.21	19.2037	19.2193	19.2186	18.6345	18.7234	18.7216	18.7335	18.7118	18.6541	18.7027	18.76	18.557	18.7214	19.1111	19.1161	19.0752	19.0294	19.0889	19.143	19.1646	19.24	19.2526	19.298
SERPINF2	P08697	18.7483	18.8271	18.7494	18.84	18.8198	18.62	18.6928	18.6207	18.7265	18.6814	18.8079	18.8132	18.8542	18.788	18.8788	18.8931	18.9376	18.9394	18.9197	18.9797	18.7303	18.7304	18.7553	18.7917	18.7376
SERPING1	P05155	20.0951	20.1079	20.0821	20.0156	20.0691	20.8822	20.7255	20.8358	20.8666	20.9369	20.9157	20.8878	20.8658	20.881	20.8921	20.9112	20.8727	20.8369	20.8355	20.7873	19.9297	20.0182	20.0141	19.9394	19.9
TF	P02787	21.3805	21.3857	21.4476	21.3045	21.3645	21.7337	21.6168	21.7165	21.7132	21.7074	21.4685	21.3977	21.4113	21.4359	21.4158	21.1415	21.1547	21.081	21.1412	21.1385	21.4296	21.4409	21.3981	21.3587	21.3239

## Sheet: Mag-Net
		Mag-Net protocol and Blood matrix
Gene_name	Uniprot _Identifier	Serum					SerumG					EDTA-Plasma					Citrate-Plasma					Heparin-Plasma
A1BG	P04217	14.9067	15.7122	15.529	15.9806	15.876	15.9397	16.1379	16.1268	16.7119	18.5522	15.904	17.1934	16.0254	15.96	15.9818	15.8649	15.7976	15.8772	15.7766	15.8648	18.1919	15.568	16.6129	15.7184	16.8997
A2M	P01023	18.5895	19.0065	18.9503	19.3835	19.3643	18.3488	18.4269	18.4043	18.9979	20.694	18.2836	19.8024	18.2009	18.306	18.4062	17.6987	17.8561	17.7866	17.8564	17.8616	20.6113	18.3061	19.283	18.5695	19.7088
AFM	P43652	12.8572	13.4004	13.3413	13.502	13.3016	13.2372	13.416	13.3407	13.5683	15.6952	13.054	13.7301	12.841	12.7484	13.0873	13.7866	13.9697	14.035	14.1241	13.7671	14.2619	12.6619	12.8652	12.2436	13.182
AGT	P01019	15.1319	15.6539	15.7026	15.4644	15.5532	15.3455	15.4761	15.6307	15.5034	15.9537	15.5878	15.8671	15.6833	15.7161	15.9995	15.013	15.3714	15.3055	15.0656	15.4929	15.8577	15.6517	15.7274	15.7126	15.7703
AHSG	P02765	17.5588	19.4422	18.8906	19.9591	19.1591	19.429	19.3316	19.164	19.7979	19.6325	17.2579	17.9568	17.6989	17.1403	17.3681	19.2133	18.9407	18.9131	19.4499	19.0173	19.5915	18.2945	19.1596	19.349	19.3893
AMBP	P02760	20.3671	20.4453	20.3502	20.394	20.508	21.0659	20.9933	21.0945	21.0504	21.3812	21.1601	21.1155	21.1082	21.0199	21.1538	21.1362	21.1311	21.1111	21.0818	21.1154	21.241	21.2092	21.1602	21.0262	21.1372
APCS	P02743	16.575	16.7647	16.7214	16.7533	16.4175	16.8204	16.8865	16.8022	17.2718	17.4776	17.3267	17.0748	17.0521	17.2653	17.2181	16.9068	16.7436	16.4968	16.7463	16.5574	17.3824	17.2113	17.5097	17.1832	17.2835
APOA1	P02647	20.1416	20.0077	20.0685	20.1255	20.1682	20.5658	20.6271	20.5316	20.6627	20.9026	20.6588	20.8437	20.5206	20.4828	20.859	20.0187	20.1375	19.8688	19.9868	20.1928	20.8336	21.0163	20.9565	20.6919	20.8881
APOA2	Q9UBQ9	#N/A	#N/A	#N/A	#N/A	#N/A	#N/A	#N/A	#N/A	#N/A	#N/A	#N/A	#N/A	#N/A	#N/A	#N/A	#N/A	#N/A	#N/A	#N/A	#N/A	#N/A	#N/A	#N/A	#N/A	#N/A
APOA4	P06727	18.3387	18.6262	18.7944	18.7266	18.5664	18.1693	18.4275	18.1626	18.5457	18.9464	19.3632	19.6886	19.232	19.5469	19.7183	19.0172	19.0691	18.7968	18.8901	19.1581	19.1004	19.1885	18.7325	18.7078	18.8135
APOB	P04114	20.7574	20.8196	21.0258	21.047	20.6723	20.6518	20.929	20.7871	20.9755	20.6814	20.0435	20.5674	20.3127	20.6758	20.6948	20.1058	20.1751	20.2428	20.1048	20.232	20.733	20.0794	20.9038	20.7022	20.7651
APOC1	P02654	17.4423	17.2239	19.4579	17.8614	17.4102	17.2497	17.4213	17.4194	17.6704	17.5671	18.8178	18.9352	18.4246	19.0023	20.3873	17.5383	17.5306	18.3235	17.7751	18.1999	18.2043	19.5324	18.4376	17.6172	17.6024
APOC2	P02655	17.3326	17.2191	18.227	17.1656	17.1719	16.1236	16.7823	16.3756	16.8461	16.9393	17.2035	17.5331	17.2725	17.0303	18.1952	16.4902	16.6888	16.7954	16.4239	16.7293	16.4877	17.8272	16.8849	16.5241	16.5541
APOC3	P02656	19.3813	19.0345	19.2693	19.4971	19.1697	19.2066	19.6627	19.1442	19.4348	19.1388	19.3978	19.5558	19.1708	19.2023	19.8422	19.5018	19.4488	19.7809	19.3025	19.5443	19.4241	19.898	19.3768	19.1613	19.4808
APOD	P05090	18.4951	18.71	18.7397	18.7651	18.5659	18.5675	18.6601	18.4943	18.8308	19.0029	18.4677	18.3531	18.3829	18.4477	18.4169	18.1572	18.2419	18.0073	18.2818	17.994	18.5989	18.3169	18.5486	18.5048	18.4678
APOE	P02649	20.4251	20.5701	20.7239	20.5396	20.4585	20.438	20.5184	20.1962	20.6703	20.3919	20.6285	20.7567	20.6316	20.4492	20.8373	20.5753	20.6552	20.5853	20.5727	20.7917	20.7935	20.7413	21.0703	20.7412	20.8169
APOH	P02749	16.0067	16.6855	16.098	17.2333	17.2649	15.6611	16.1016	15.7591	17.0793	19.5612	17.2479	18.1589	16.9423	16.7457	17.1929	16.2598	15.9832	15.9186	16.2271	16.0177	19.4275	16.5897	17.6181	16.4969	18.0797
APOM	O95445	19.6391	19.6018	19.5934	19.7537	19.3922	18.7989	19.0977	19.1319	19.3059	19.1827	19.9547	20.0305	19.9551	19.7651	20.142	19.3691	19.4302	19.3901	19.3168	19.4076	19.9066	19.6849	19.6902	19.748	19.7491
AZGP1	P25311	13.3994	13.6917	13.415	14.214	14.1891	12.8449	12.9519	12.77	13.8158	16.2925	13.8159	15.5617	13.5173	13.4688	13.7877	13.2677	12.8086	12.6283	12.7859	12.4859	16.2628	13.5268	14.7664	13.4186	14.9945
C1R	P00736	19.3508	19.2462	19.2349	19.3092	19.1895	19.3286	19.5791	19.581	19.7182	19.5221	20.0849	19.832	20.1198	19.9051	20.1306	19.1516	19.0939	19.0625	19.0672	19.1012	19.206	18.9124	19.15	19.1635	19.1385
C1S	P09871	21.3848	21.299	21.3529	21.3518	21.252	21.0198	21.088	21.0287	21.3069	20.9519	20.4462	20.4441	20.5371	20.3723	20.512	21.3625	21.2451	21.118	21.2942	21.2399	21.2944	21.2913	21.5006	21.3813	21.3456
C2	P06681	12.5312	13.2719	13.275	13.2999	13.0704	13.3709	13.3323	13.2749	13.5248	14.8186	13.2142	14.0899	13.3474	13.6746	13.4574	13.0943	13.2892	13.1844	13.0253	13.3141	14.1764	12.8153	13.3894	13.1408	13.765
C3	P01024	19.4622	20.6069	20.4424	20.695	19.8776	20.086	20.4651	20.1949	20.3932	20.0292	20.288	20.344	20.7691	20.1351	20.5606	19.5845	19.7679	19.7223	19.7092	19.7291	20.1539	19.2053	19.5643	19.8238	19.9773
C4BPA	P04003	21.936	21.6247	21.4796	21.7665	21.7479	21.4038	21.7808	21.6394	21.7935	21.3931	21.5395	21.5178	21.5927	21.3657	21.4807	21.2684	21.3913	21.3652	21.299	21.2149	21.6165	21.4757	21.6213	21.4179	21.4323
C5	P01031	16.9356	18.057	18.0734	18.0904	17.152	18.0432	18.4546	18.2646	18.1326	17.8236	17.6742	18.0842	18.2559	18.171	18.3118	17.9849	18.1731	18.1169	17.9436	17.8266	17.8911	17.3091	17.6345	17.8934	18.0219
C6	P13671	14.6921	15.2283	14.9624	15.2656	15.2131	15.11	15.1772	14.9396	15.4762	16.1937	14.623	15.0024	14.6668	14.501	14.5664	14.843	14.7249	14.8733	14.8915	14.5975	15.5388	14.4419	14.7641	14.6931	14.9655
C7	P10643	14.4113	15.4988	15.4116	15.6219	15.2402	15.5208	15.625	15.5874	15.8371	15.8701	15.7249	16.2741	15.9931	16.2771	16.4302	15.5684	15.7702	15.7656	15.5617	15.4229	15.5543	14.4579	15.2487	15.5275	15.6058
C8A	P07357	16.3798	16.7951	16.5744	16.8584	16.4441	16.7673	17.0648	16.94	17.1196	16.6291	17.0046	17.0826	17.1653	17.0676	17.2246	17.1162	17.2528	17.238	17.0566	17.0421	16.7929	16.4207	16.7768	16.8173	16.8256
CFB	P00751	15.6169	16.5569	16.3932	16.9107	16.7731	16.0712	16.256	16.1135	16.7244	18.3237	16.5246	17.8115	16.5609	16.841	16.7803	16.1879	16.168	16.1911	16.0214	16.0197	17.9232	15.7177	16.3654	15.6748	16.9314
CFH	P08603	17.3416	17.7204	17.3947	17.839	17.7649	17.6099	17.5537	17.6179	18.119	19.8204	16.2399	17.0777	16.1563	16.0846	16.216	17.1002	17.0093	17.04	17.0563	17.0618	18.8605	17.2029	17.7894	17.3232	18.0147
CFI	P05156	13.1623	13.9569	13.2589	14.1165	13.9175	13.5639	13.3966	13.2943	13.832	15.4625	14.2519	15.203	14.064	14.1197	14.1068	13.8974	13.5198	13.6943	14.138	13.8833	15.3766	13.2275	13.993	13.5082	14.4347
CLU	P10909	19.6552	19.7323	19.7216	19.9547	19.7609	20.172	20.1027	19.9964	20.2209	19.8204	19.8424	19.9845	19.8833	19.8269	19.759	19.8055	19.8095	19.8525	19.8905	19.9412	19.6497	19.492	19.7667	19.3611	19.5488
CP	P00450	18.3166	18.1868	18.6591	18.5276	18.252	18.0848	18.3439	18.329	18.3514	18.9545	18.8141	18.6406	18.9963	18.5794	19.0508	17.4624	17.6301	17.4443	17.4669	17.406	18.8052	18.4871	18.4151	18.1962	18.3772
CPN2	P22792	20.4417	20.1325	20.1056	20.2026	20.2952	20.5025	20.7067	20.7037	20.7739	20.432	20.4362	20.3042	20.4406	20.2301	20.49	21.3754	21.401	21.2562	21.3654	21.2854	20.778	20.8432	21.0248	20.7754	20.7639
F12	P00748	14.9172	15.6196	15.3682	15.855	15.66	14.5754	14.9618	14.8088	15.4214	16.4409	14.6863	15.3289	14.6812	14.714	14.6458	15.9669	15.8238	15.6567	15.989	15.5646	16.0059	14.0636	14.7978	14.4392	15.1534
F2	P00734	21.1192	20.8521	20.836	20.9498	21.17	20.8721	21.0041	20.9534	20.8232	20.7922	21.0206	21.0404	21.0898	20.8551	21.0761	20.8461	20.9383	20.9084	20.8943	20.8262	20.9939	21.1231	20.9588	20.7441	20.9173
FN1	P02751	21.578	21.3209	21.1622	21.3947	21.5648	21.793	21.955	21.9284	21.8252	21.6654	21.9275	21.6737	21.756	21.4142	21.4863	22.3914	22.5027	22.4428	22.3757	22.2262	21.9527	22.06	21.9172	21.7174	21.8356
GC	P02774	13.9125	14.7042	14.8046	14.9663	15.0737	14.501	14.399	14.318	15.6156	18.2509	16.0632	16.7221	15.9752	16.0181	16.1224	15.1758	15.1763	15.2324	15.2724	15.098	17.9058	15.2215	15.9756	15.2012	16.4998
HPX	P02790	14.8882	16.0726	15.9208	16.8003	16.7657	15.1008	15.5221	15.3435	16.5223	19.2431	16.7711	18.5184	16.5593	16.5404	16.8431	16.1149	16.2723	16.3463	16.0615	16.1732	19.3083	16.2903	17.4821	15.9612	17.8003
HRG	P04196	18.7213	18.8505	18.8588	19.0188	18.9633	17.6222	17.8198	17.6954	18.0004	18.122	19.1122	19.2078	18.8381	18.9394	19.0016	18.9519	18.8219	18.7611	18.6459	18.625	21.1931	21.3463	21.1543	21.1291	21.1193
IGFALS	P35858	15.2871	15.3714	15.8372	15.5849	15.4776	15.4071	15.4925	15.5968	15.5783	16.1657	15.8596	16.1874	15.7985	15.7709	16.3703	15.2195	15.1123	15.2147	14.9816	15.384	16.6718	16.763	16.6354	16.291	16.4507
IGHA1	P01876	20.3658	19.8136	19.5133	20.1602	20.0238	20.8127	21.2347	21.0246	21.2203	20.9718	19.9628	19.9929	20.0983	19.7846	19.9211	20.8602	20.8345	20.54	20.8837	20.5107	20.6952	20.4334	20.6476	20.2533	20.412
IGHG1	P01857	20.78	21.0362	20.879	21.2829	21.0854	20.8784	20.9758	20.8181	21.1537	21.5804	20.0981	20.2966	20.0026	20.0716	20.0468	21.177	21.2578	21.2241	21.096	21.1741	20.5371	19.7354	20.0161	19.9454	20.3017
IGHG2	P01859	18.6511	18.4562	18.2277	19.0026	18.626	18.5002	18.8005	18.5765	18.937	19.8735	18.9951	19.524	19.2119	18.8253	18.9346	18.8307	18.9345	18.7408	18.6868	18.5366	18.6276	17.3247	18.0138	17.2147	17.6681
IGHG3	P01860	20.4052	20.8545	20.5338	21.0891	20.6	20.5172	20.8525	20.6042	21.0456	21.581	20.0873	20.7628	20.4097	20.2735	20.2962	20.4036	20.5093	20.3801	20.2996	20.2351	21.3519	19.9977	20.6674	20.4214	20.9073
IGHG4	P01861	19.5524	19.6241	19.3183	19.6858	19.5049	19.5523	19.7284	19.6324	19.8947	20.0004	20.0021	20.0428	20.0777	19.8246	19.9077	19.8147	19.7293	19.6995	19.7435	19.5805	17.7282	16.9869	17.4261	17.3355	17.4277
IGHM	P01871	21.1702	20.9038	20.6728	21.0115	20.838	20.7686	21.2369	21.1299	21.4468	20.8898	20.9149	20.5014	20.9701	20.4731	20.7913	21.7571	21.5204	21.2823	21.4591	21.2652	21.0972	20.6523	20.9897	20.8934	20.8324
IGKC	P01834	20.2928	19.9142	19.9383	20.2271	20.108	19.9829	20.1115	19.9465	20.4	20.5962	20.2409	20.268	20.2283	19.9806	20.2473	20.0162	20.151	19.9219	19.9522	19.7825	20.4101	19.7385	20.035	19.7871	20.0276
IGLL5	B9A064	18.7225	18.8389	18.9344	19.0103	18.3581	18.4725	18.891	18.9193	19.1813	19.5567	18.5856	18.7443	18.5226	18.3114	18.5776	18.9277	18.7472	18.5006	18.7463	18.627	18.8182	17.6586	18.1	17.8431	18.2807
ITIH1	P19827	21.4081	21.3623	21.3661	21.2758	21.5371	21.3652	21.5912	21.5784	21.4042	21.4564	20.5731	20.6732	20.7217	20.6137	20.6751	21.4484	21.6112	21.63	21.4685	21.5609	20.6856	20.876	20.8095	20.5385	20.6042
ITIH2	P19823	21.6634	21.4447	21.2974	21.4103	21.717	21.5198	21.6576	21.5107	21.5129	21.2634	21.7315	21.7504	21.8194	21.5928	21.6924	21.3245	21.4757	21.3924	21.3856	21.2789	21.6096	21.7665	21.7062	21.5311	21.5632
ITIH4	Q14624	18.0398	18.788	18.5366	18.8019	18.3018	18.3447	18.7386	18.6416	19.0097	18.8825	17.1786	17.8185	17.6194	17.5735	17.7421	17.4219	17.6055	17.5218	17.2758	17.6467	17.3347	15.833	16.7456	16.9785	17.3217
KLKB1	P03952	16.5288	16.5299	16.2092	16.7153	16.4771	16.3226	16.5653	16.5357	16.8	16.7864	15.0012	15.3375	15.1488	14.9203	14.8858	15.1367	14.9778	14.9705	15.1865	14.8837	15.2659	14.3188	14.6483	14.6865	14.8252
KNG1	P01042	21.3224	21.2098	21.0566	21.1789	21.3568	21.6416	21.6364	21.6149	21.6078	21.48	21.3534	21.288	21.3279	21.2448	21.247	21.3683	21.3936	21.343	21.3407	21.2991	21.4079	21.3874	21.363	21.3159	21.3387
LRG1	P02750	11.7397	12.9124	13.0529	13.9139	13.9014	11.5488	12.4101	11.8243	13.6107	16.1527	12.6764	15.069	12.3346	12.3625	12.6597	NaN	NaN	NaN	NaN	NaN	15.388	12.6969	14.0158	12.1549	14.6774
ORM1	P02763	15.4802	15.7501	15.9903	16.2572	16.0501	16.0333	15.855	15.8462	16.7092	19.2489	16.0297	17.0026	15.5451	15.5477	15.8935	15.224	15.1194	14.8728	15.2145	14.8164	18.4089	16.5601	17.2499	16.6204	17.7226
ORM2	P19652	15.7274	15.7455	16.428	16.1776	15.6076	16.1261	16.2315	15.9831	16.4275	17.9818	16.8735	17.1106	16.7317	16.7337	17.4254	15.8015	15.9284	15.8892	15.7666	15.7969	17.244	16.8983	16.5047	16.3847	17.0865
PLG	P00747	15.9149	17.5086	17.0022	17.9693	16.9526	17.8863	18.0794	18.0372	18.5818	18.9602	17.7985	17.8799	18.0218	17.7648	17.9068	18.1167	18.1402	18.1424	18.1742	17.9234	17.9433	16.3417	17.0045	17.5016	17.6613
PROS1	P07225	21.7324	21.3818	21.4106	21.626	21.5888	21.0821	21.3191	21.1612	21.3183	20.9465	21.0704	21.1013	21.0987	21.0543	21.064	21.719	21.7921	21.8503	21.7916	21.7796	20.3131	20.09	20.4321	20.2593	20.2299
PZP	P20742	15.3754	15.7322	15.553	15.7176	15.5398	15.7102	15.7125	15.7125	15.804	15.9647	14.8282	15.306	15.1395	15.0888	15.2388	15.1317	15.2589	15.1838	15.1763	15.2983	15.1972	14.3861	14.9432	14.8332	14.8707
RBP4	P02753	17.679	17.797	17.8971	17.972	16.8693	18.1651	18.2848	18.2864	18.4339	17.6319	18.3051	17.6675	18.7071	17.4418	17.9325	18.4791	17.9007	18.4752	19.1308	18.3432	17.6113	17.9684	17.7606	17.8117	17.4825
SAA4	P35542	16.8849	16.8376	17.1269	17.0729	16.821	16.6883	16.9656	16.696	17.2859	17.0538	17.5963	17.9854	17.8841	17.8653	18.1609	16.5749	16.6567	16.4583	16.2274	16.398	17.5089	16.9032	17.5516	17.3776	17.4385
SERPINA1	P01009	20.0768	20.1678	20.4744	20.6262	20.621	18.2401	18.4287	18.1882	18.7713	20.2618	19.1745	20.2507	19.017	19.1999	19.4315	18.9585	19.1293	19.0578	19.0931	19.2705	20.1654	18.718	19.2129	18.5071	19.5689
SERPINA3	P01011	17.8677	18.0814	18.5359	18.1619	18.1468	17.8179	18.0812	18.0919	18.3764	19.5343	18.5799	19.1233	18.6022	18.6998	18.9442	17.6634	17.8097	17.7533	17.7555	17.8058	19.355	18.5253	18.6131	18.3254	18.74
SERPINA4	P29622	14.1582	15.6036	15.4996	15.6625	14.8988	15.0159	15.2357	15.1493	15.3719	15.3855	15.959	16.6284	16.3993	16.4076	16.6574	15.6647	15.6452	15.6041	15.4592	15.8664	15.5781	14.8652	15.5114	15.8259	16.0099
SERPINA6	P08185	12.1953	12.8443	13.0297	13.0614	12.9017	12.9028	13.406	13.0116	13.4727	14.9942	12.7622	14.128	13.1142	13.4052	13.7796	13.2985	13.4319	13.4353	13.3678	13.7622	14.6352	12.7797	13.5567	12.9563	13.8726
SERPINC1	P01008	21.0214	20.7188	20.6475	20.6583	21.0947	20.7484	20.8904	20.6931	20.6609	20.5933	17.6912	18.4097	17.6287	17.6338	17.6535	16.8325	16.7991	16.763	16.8547	16.729	19.2781	19.0115	18.8784	18.8289	19.0939
SERPIND1	P05546	21.1161	21.0939	21.1256	21.4111	20.8719	21.0824	21.4771	21.4033	21.3602	20.4261	20.8267	20.7435	20.9217	20.7855	20.8988	21.0113	21.0853	20.9532	21.0985	20.9253	21.0365	20.6584	21.2843	21.194	21.1368
SERPINF2	P08697	19.5721	19.8325	20.0039	19.7715	19.931	19.4136	19.3972	19.389	19.3298	19.7025	18.5216	18.943	18.5314	18.9523	18.7863	17.4406	17.3865	17.5215	17.3314	17.5832	17.7233	17.128	17.4081	17.3888	17.5568
SERPING1	P05155	20.7498	20.4343	20.5617	20.4357	20.3807	21.0408	21.5202	21.4597	21.4956	21.2579	20.4818	20.3166	20.5393	20.3897	20.6448	21.289	21.3547	21.1032	21.2386	21.1841	21.6889	21.8956	21.8163	21.6213	21.6067
TF	P02787	16.823	17.7734	17.7524	18.4643	18.5921	16.735	17.0035	16.7503	18.908	21.5843	18.2653	20.503	17.9708	17.9419	18.3	16.8322	17.0083	16.7449	17.081	16.9237	20.9586	17.3014	19.2036	17.5574	19.8167
