# Supplementary material for: Blood Matrices and Sample Preparation Influence Blood Marker Discovery
Source: J Proteome Res. 2025 Dec 16;25(1):405–17. doi: 10.1021/acs.jproteome.5c00836 (PMC12772121; doi:10.1021/acs.jproteome.5c00836)
Supplement: Supplementary file 3 [file pr5c00836_si_003.xlsx]

## Sheet: iST
iST_Serum	iST_SerumG	iST_EDTA-Plasma	iST_Citrate-Plasma	iST_Heparin-Plasma	all_blood_matrices
		Q9NZR2		P42785
				P62820;Q9H0U4
				Q96K62

## Sheet: ENRICH-iST
ENRICH-iST_Serum	ENRICH-iST_SerumG	ENRICH-iST_EDTA-Plasma	ENRICH-iST_Citrate-Plasma	ENRICH-iST_Heparin-Plasma	all_blood_matrices
Q8WVQ1	Q96L58	P48507	P80404	P50453	P00325
P80303	Q12974	Q9H008	P07951;P67936	P23280	Q53H76
P48960	Q9H0B8	P63208	O60814;P06899;P23527;P33778;P57053;P58876;P62807;Q16778;Q5QNW6;Q8N257;Q93079;Q96A08;Q99877;Q99879;Q99880	O43294	Q9NPC4
Q13214	Q10472	O75874	Q16822	O60496	P36222
	Q13153	O14602;P47813	Q71U36	P48668	P03973
	P68363	Q15181	P45877	P13693	P32754
	Q8NBZ7	Q13421		O60229	Q01995
	P61224;P62834	Q16775		Q8NES3	Q9HCB6
	P80511	Q9UKV8		Q9H939	P48637
		Q9UQ80		P29350	P39059
		P16152		O43182	Q96HD1
		Q13404		P26599	O95428
		P15531		Q14677	P21549
		P25325		O43665	O14960
		Q96F85		O75351	P23381
		P20339;P51148;P61020		Q9Y6E0	P07988
		O60256		Q6IBS0	Q07960
		O95793;Q9NUL3		P84074	Q9NS98
		P14174		P41240	O76076
		P30626		P40121	Q9UL46
		Q9Y570		P26885	Q10469
		Q92882		Q15056	P09622
		Q9GZN8		Q01813	Q9BU40
		P07451		O60312	P13797
		P48506		Q9NS28	Q06323
		P05976		P50454	O60844
		P00492		Q13232	P20062
		P46459		Q14141	Q9HD89
		O43488;Q8NHP1		Q7L9L4;Q9H8S9	Q8NHM4
		Q15257		P62330	Q13217
		Q96GG9		P30044	P24158
		Q9UBV8		P15170	O60476
		P61088;Q5JXB2		Q8N9N7	P09110
		Q96HF1		Q14554	P21709
		Q969T9		Q15019
		P23919		Q7L591
		P09651;Q32P51		Q15555
		O95747		P43405
		P00750		Q9BR76
		Q5VVQ6		Q7LDG7
		P48729;Q8N752		P36969
		Q04760		P78344
		P50570		Q99685
				Q9BX10
				Q8TDX7

## Sheet: perCA
perCA_Serum	perCA_SerumG	perCA_EDTA-Plasma	perCA_Citrate-Plasma	perCA_Heparin-Plasma	all_blood_matrices
P01768;P0DP02;P0DP03	Q9NT22	Q8WW12	Q8WW59	Q9Y6G9	Q8TD46
Q99952	A0A075B6I9;P04211	P23508	Q96DA0	Q684P5	Q15847
P16401	Q92696	Q5KU26	A6NCW0;A8MUK1;C9J2P7;C9JJH3;C9JLJ4;C9JPN9;C9JVI0;D6R901;D6R9N7;D6RA61;D6RBQ6;D6RCP7;D6RJB6;Q0WX57;Q7RTZ2	P50402	Q14315
O95395	Q9HAU5	O95292;Q9P0L0	P04908;P0C0S5;P0C0S8;P16104;P20671;Q16777;Q6FI13;Q71UI9;Q7L7L0;Q93077;Q96KK5;Q96QV6;Q99878;Q9BTM1	Q9BW04	O75152
Q15735	Q14BN4	Q86Y46	P27930	P27816	Q13291
P07910	A6NMY6;P07355	P18124	Q5QJ38	A0A1B0GVZ6;A6NE82;Q8NHZ7	P14778
O75023	Q9Y2J2	P01225	P17066	Q9HBL0	Q68CJ9
P35247	Q68EN5	Q9Y585	Q9Y2G9	O75128	P16581
Q02880	Q9H4F8	P04118	Q13402	O43815	P00441
Q02985;Q92496	P78325	P0DP23;P0DP24;P0DP25	Q9NVR2	O43399	Q14210
P52790	Q9UHG2	P09429	Q5TC82	Q8IVB4	P11684
Q9Y266	Q6PEZ8	P12318	O15520	P50851	Q02747
O43692	P31025	Q7Z406	P35580	O15231	P37173
P51589	Q96AA8	Q6UWL2	Q9UKX2	Q6PL24	O95998
Q14432	Q9Y6W5	Q96HE9	Q9P2C4	Q9NRJ4	P28827
Q1ZYL8	P78539	P56730	Q96GV9	Q6EMB2	P05186
P01889;P10321	O95196	Q6IE37	Q99986	Q15149	Q8TCZ2
P10147;P55773;Q16663	Q9HCI6			Q9NRE1	Q93070
Q9BU19	Q9UHD8			Q9Y6F6	A8MVW5
Q6ZRK6	P48449			Q99616	Q16288
P46109	Q9UBF1			Q15042	Q9Y2G1
	Q6UWU2			O15551	Q9P121
	Q14CM0			Q93052	Q8IWU5
	Q68D85			O43150	Q6GTX8
				P53814	P02461
				Q7Z434	P20827
				P17844	P52758
				Q96P48	Q86UX2
				Q9UMZ3	Q92484
				O95674	Q5JSH3
				P16403	O00241
				Q15208	Q12866
				Q96J02	P10912
				Q32MZ4	Q6UWH4
				Q10589	P05451
				Q16799	Q8IYS5
				Q6PJW8	O15394
					P10153
					P18827
					O15240
					P20061
					P47914
					Q9H756
					P61916
					Q5T2D2
					Q9BQ51
					Q96GW7
					Q4KMG0
					P05204;Q15651
					P05997
					P55259
					O75509
					Q9Y2S6
					Q15223
					Q9UIB8
					Q8WWA1
					Q96FE7
					Q99650
					Q9HC56
					P21802
					Q13683
					P35318
					P21583
					P63313
					P35968
					Q8NFT8
					P02144
					Q86YD3
					O75368
					P56159
					P15509
					P19256
					Q9NTU7
					P37198
					P04216
					P05408
					Q9NWD8
					P09958
					Q13443
					Q06418
					Q8N149
					P02810
					P25445
					P12107
					Q8IZA0
					P56199
					P09326
					P36980;Q03591
					P78324
					Q9NNX6
					P80370
					P48357
					P07148
					P49006
					Q7Z3B1
					P15529
					P42081
					P00995
					P15502
					Q9NQS3
					A0A0A0MRZ8;P04433
					Q99941

## Sheet: SPEED
SPEED_Serum	SPEED_SerumG	SPEED_EDTA-Plasma	SPEED_Citrate-Plasma	SPEED_Heparin-Plasma	all_blood_matrices
Q8TDY2	P15311;P26038;P35241	Q8N1F8		P0CAT3	P17174
Q0VDG4	Q6ZRS2	Q9Y5R5		P0DJI9	P54802
Q9UIX4	P07437;P68371	P20023		Q8IWV2
P53367	P07686			Q9Y5S2
Q16635				P49642
P0DP02				B1AJZ9
				P32119;Q06830
				Q6URK8

## Sheet: Mag-Net
Mag-Net_Serum	Mag-Net_SerumG	Mag-Net_EDTA-Plasma	Mag-Net_Citrate-Plasma	Mag-Net_Heparin-Plasma	all_blood_matrices
Q9H082	Q06830;Q13162	P18054	Q7Z3Y8	P31040	P28072
P05141;P12235;P12236	O60814;P06899;P23527;P33778;P57053;P58876;P62807;Q16778;Q5QNW6;Q93079;Q99877;Q99879;Q99880	Q5TCQ9	Q9BYJ1	Q08431	P49746
Q8WUT4		O75787	P16150	A0A0C4DH72;A0A0C4DH73;P01597;P01611;P04432	P62258
P19835		Q6AHZ1	O60330;Q9Y5G4;Q9Y5G7;Q9Y5H0;Q9Y5H1	Q9UGM3	Q99435
P01767		P09104	P42357	O94919	P28070
Q4KMQ2		Q9UNM6	O60814;P57053;P62807	Q9BYZ2	Q9UP79
Q8IWE2		O15127	Q96QA5	Q00325	P55285
Q7LFX5		Q9NT62	A0A0C4DH41;P01825	P22304	O95967
P61604		Q07864			P28074
Q96MK3		P22234			P55001
Q14344		Q9BT78			P40967
Q7Z3Z0		P55036			Q12797
Q14644		Q8TDB8			P40306
A0A0B4J2H0;P01742		Q14254			Q9NYU2
		P51692			P08648
		P49407			P46531
		O76071			P25787
		Q9UNS2			Q9BXJ4
		Q8WVJ2			P13727
		Q53TN4			Q7Z5L7
		P31323			P19883
		P11049			Q5T750
		O75116			Q7LGC8
		Q6UXH1			Q9HCL0
		P55291			Q04917
		P17980			P49641
		O00232			Q9HCU0
		Q7Z6Z7			O75558
		Q9GZT8			Q92673
		Q04941			P60900
		Q99497			P07585
		Q15008			Q0VD83
		P10301			O14818
		P61020			P62491;Q15907
		P08708			P13942
		P05141;P12235			P49721
		P23219			P19971
		O00743			Q9NPG4
		O75309			P05107
		Q15369			Q9NQ30
		Q8IXQ3			O15145
		O14578			O43157
		P05388;Q8NHW5			Q13361
		P54725			P59998
		Q7Z4R8			P28066
		Q99733			O95866
		Q9BSL1			Q9UBX1
		P38606			O75093
		Q13098			O43505
		Q9Y5H3			P27824
		Q13200			Q06828
		P29692			Q9UQP3
		P52209			Q92823
		A6PVS8			Q6UXD5
		O00231			P31946
		P09496			P23229
		Q02487			P25786
		Q13617			Q86WI1
		O43681			Q14242
		Q9NRJ7;Q9UN66;Q9UN67;Q9Y5E1;Q9Y5E2;Q9Y5E5;Q9Y5E6;Q9Y5E7;Q9Y5E8;Q9Y5E9;Q9Y5F1;Q9Y5F2			O15143
		Q00577			P34932
		Q9Y4E8			P14770
		Q9H9Q2			P21926
		O95376			P01763
		P50502			Q6UXH0
		Q16401			Q6UVK1
		P39656			Q8WWV6
		Q13423			P08238
		P61163			P20618
		P62714;P67775			O14798
		P22314			O14594
		Q9NYQ8			Q4LDE5
		O00410			P25789
		Q12765			P25788
		P62333			P21810
		Q9NRY5			P28062
		P56537			Q9UHI8
		P05023			P49720
		P98155			P11150
		Q9H0U4			Q6UW49
		P54920			P55083
		P09211			Q9Y2Y8
		O43765			P22531;P22532;P35325;P35326;Q9BYE4
		P51665			P14314
		O75955
		Q9GZM7
		Q8IUI8
		B2RXH8;B7ZW38;O60812;P0DMR1
		Q14C86
		Q96CX2
		Q92905
		P19397
		Q5XPI4
		P54105
		P0DJD8
		Q5SQ64
		P51003;Q9NRJ5
		P01111;P01112;P01116
		Q96M27
		Q9H3G5
		Q15185
		O95782
		Q14789
