# Supplementary material for: Blood Matrices and Sample Preparation Influence Blood Marker Discovery
Source: J Proteome Res. 2025 Dec 16;25(1):405–17. doi: 10.1021/acs.jproteome.5c00836 (PMC12772121; doi:10.1021/acs.jproteome.5c00836)
Supplement: Supplementary file 4 [file pr5c00836_si_004.xlsx]

## Sheet: GOBP_all_overlapping_PGs
#term ID	term description	observed gene count	background gene count	strength	signal	false discovery rate	matching proteins in your network (IDs)	matching proteins in your network (labels)
GO:0006956	Complement activation	30	60	1.81	8	1.44e-37	9606.ENSP00000223642,9606.ENSP00000245907,9606.ENSP00000252244,9606.ENSP00000263408,9606.ENSP00000263413,9606.ENSP00000270879,9606.ENSP00000278407,9606.ENSP00000291744,9606.ENSP00000299367,9606.ENSP00000313967,9606.ENSP00000315130,9606.ENSP00000322061,9606.ENSP00000354458,9606.ENSP00000356037,9606.ENSP00000356399,9606.ENSP00000360281,9606.ENSP00000360697,9606.ENSP00000363079,9606.ENSP00000363770,…	C5,C3,KRT1,C9,C6,FCN3,SERPING1,FCN2,C2,C1QB,CLU,C7,C8A,C4BPA,CFH,C8B,C8G,MBL2,C1QC,CFI,C1S,C4A,C4B,CFB,IGLL5,C1R,CFD,IGHD,IGHV3-15,IGHV3-72
GO:0006950	Response to stress	101	3358	0.59	1.69	9.45e-37	9606.ENSP00000181383,9606.ENSP00000205948,9606.ENSP00000215727,9606.ENSP00000217407,9606.ENSP00000218099,9606.ENSP00000222271,9606.ENSP00000223642,9606.ENSP00000232003,9606.ENSP00000234071,9606.ENSP00000245907,9606.ENSP00000251595,9606.ENSP00000252244,9606.ENSP00000252486,9606.ENSP00000253496,9606.ENSP00000255030,9606.ENSP00000255040,9606.ENSP00000259396,9606.ENSP00000261405,9606.ENSP00000261994,…	CPB2,APOH,SERPIND1,LBP,F9,COMP,C5,HRG,PROC,C3,HBA2,KRT1,APOE,F12,CRP,APCS,ORM1,VWF,SERPINA10,ATRN,C9,C6,MCAM,KLKB1,F13A1,AMBP,HPX,ITIH4,FCN3,AHSG,SAA4,SERPING1,FCN2,PGLYRP2,ALB,PPBP,CAMP,C2,FGB,VASN,F2,PLG,C1QB,IL1RAP,CLU,APOL1,SERPINF2,C7,A2M,FBLN1,FGG,APOD,FN1,HP,APOA4,C8A,AGT,C4BPA,F13B,CFH,SERPINC1,F5,APOA2,S100A9,ECM1,C8B,C8G,GSN,MBL2,C1QC,F10,SOD3,GPX3,PROS1,CFI,SAA1,C1S,CD14,TF,ORM2,C4A,MS…
GO:0006959	Humoral immune response	41	268	1.29	5.05	1.75e-35	9606.ENSP00000223642,9606.ENSP00000232003,9606.ENSP00000245907,9606.ENSP00000252244,9606.ENSP00000263408,9606.ENSP00000263413,9606.ENSP00000270879,9606.ENSP00000278407,9606.ENSP00000291744,9606.ENSP00000296028,9606.ENSP00000296435,9606.ENSP00000299367,9606.ENSP00000306099,9606.ENSP00000308541,9606.ENSP00000313967,9606.ENSP00000315130,9606.ENSP00000322061,9606.ENSP00000354458,9606.ENSP00000356037,…	C5,HRG,C3,KRT1,C9,C6,FCN3,SERPING1,FCN2,PPBP,CAMP,C2,FGB,F2,C1QB,CLU,C7,C8A,C4BPA,CFH,S100A9,C8B,C8G,MBL2,C1QC,CFI,C1S,TF,C4A,C4B,CFB,IGLL5,JCHAIN,C1R,CFD,IGHD,IGHV3-15,IGHV3-72,KNG1,B2M,FGA
GO:0006952	Defense response	69	1394	0.8	2.47	5.12e-34	9606.ENSP00000217407,9606.ENSP00000223642,9606.ENSP00000232003,9606.ENSP00000245907,9606.ENSP00000252244,9606.ENSP00000253496,9606.ENSP00000255030,9606.ENSP00000255040,9606.ENSP00000259396,9606.ENSP00000262919,9606.ENSP00000263408,9606.ENSP00000263413,9606.ENSP00000264690,9606.ENSP00000265983,9606.ENSP00000266041,9606.ENSP00000270879,9606.ENSP00000273784,9606.ENSP00000278222,9606.ENSP00000278407,…	LBP,C5,HRG,C3,KRT1,F12,CRP,APCS,ORM1,ATRN,C9,C6,KLKB1,HPX,ITIH4,FCN3,AHSG,SAA4,SERPING1,FCN2,PGLYRP2,PPBP,CAMP,C2,FGB,F2,C1QB,IL1RAP,CLU,APOL1,SERPINF2,C7,A2M,FN1,HP,APOA4,C8A,C4BPA,CFH,APOA2,S100A9,ECM1,C8B,C8G,GSN,MBL2,C1QC,CFI,SAA1,C1S,CD14,TF,ORM2,C4A,C4B,SERPINA1,CFB,IGLL5,JCHAIN,HPR,C1R,SERPINA3,CFD,IGHD,IGHV3-15,IGHV3-72,KNG1,B2M,FGA
GO:0006958	Complement activation, classical pathway	24	40	1.89	7.2	1.78e-31	9606.ENSP00000223642,9606.ENSP00000245907,9606.ENSP00000263408,9606.ENSP00000263413,9606.ENSP00000278407,9606.ENSP00000299367,9606.ENSP00000313967,9606.ENSP00000315130,9606.ENSP00000322061,9606.ENSP00000354458,9606.ENSP00000356037,9606.ENSP00000360281,9606.ENSP00000360697,9606.ENSP00000363079,9606.ENSP00000363770,9606.ENSP00000378131,9606.ENSP00000385035,9606.ENSP00000396688,9606.ENSP00000415941,…	C5,C3,C9,C6,SERPING1,C2,C1QB,CLU,C7,C8A,C4BPA,C8B,C8G,MBL2,C1QC,CFI,C1S,C4A,C4B,IGLL5,C1R,IGHD,IGHV3-15,IGHV3-72
GO:0051346	Negative regulation of hydrolase activity	39	354	1.15	3.86	6.34e-29	9606.ENSP00000168148,9606.ENSP00000215727,9606.ENSP00000223642,9606.ENSP00000226218,9606.ENSP00000227667,9606.ENSP00000232003,9606.ENSP00000236850,9606.ENSP00000245907,9606.ENSP00000254722,9606.ENSP00000255040,9606.ENSP00000261336,9606.ENSP00000261994,9606.ENSP00000265029,9606.ENSP00000265132,9606.ENSP00000266041,9606.ENSP00000273283,9606.ENSP00000273784,9606.ENSP00000278407,9606.ENSP00000295550,…	SPP2,SERPIND1,C5,VTN,APOC3,HRG,APOA1,C3,SERPINF1,APCS,PZP,SERPINA10,FETUB,AMBP,ITIH4,ITIH1,AHSG,SERPING1,COL6A3,LPA,SERPINF2,A2M,SERPINA7,SERPINA5,SERPINA6,ITIH2,AGT,SERPINC1,APOA2,ECM1,PROS1,C4A,ITIH3,C4B,SERPINA1,SERPINA3,SERPINA4,APOC1,KNG1
GO:0007596	Blood coagulation	31	173	1.36	4.74	3.7e-28	9606.ENSP00000181383,9606.ENSP00000205948,9606.ENSP00000215727,9606.ENSP00000218099,9606.ENSP00000222271,9606.ENSP00000232003,9606.ENSP00000234071,9606.ENSP00000253496,9606.ENSP00000261405,9606.ENSP00000261994,9606.ENSP00000264690,9606.ENSP00000264870,9606.ENSP00000278407,9606.ENSP00000306099,9606.ENSP00000308541,9606.ENSP00000308938,9606.ENSP00000331544,9606.ENSP00000336829,9606.ENSP00000346839,…	CPB2,APOH,SERPIND1,F9,COMP,HRG,PROC,F12,VWF,SERPINA10,KLKB1,F13A1,SERPING1,FGB,F2,PLG,FBLN1,FGG,FN1,F13B,SERPINC1,F5,F10,PROS1,SAA1,SERPINA1,HGFAC,KNG1,HBB,ACTB,FGA
GO:0010466	Negative regulation of peptidase activity	34	249	1.25	4.19	9.01e-28	9606.ENSP00000168148,9606.ENSP00000215727,9606.ENSP00000223642,9606.ENSP00000226218,9606.ENSP00000232003,9606.ENSP00000245907,9606.ENSP00000254722,9606.ENSP00000261336,9606.ENSP00000261994,9606.ENSP00000265029,9606.ENSP00000265132,9606.ENSP00000266041,9606.ENSP00000273283,9606.ENSP00000273784,9606.ENSP00000278407,9606.ENSP00000295550,9606.ENSP00000321334,9606.ENSP00000321853,9606.ENSP00000323929,…	SPP2,SERPIND1,C5,VTN,HRG,C3,SERPINF1,PZP,SERPINA10,FETUB,AMBP,ITIH4,ITIH1,AHSG,SERPING1,COL6A3,LPA,SERPINF2,A2M,SERPINA7,SERPINA5,SERPINA6,ITIH2,AGT,SERPINC1,ECM1,PROS1,C4A,ITIH3,C4B,SERPINA1,SERPINA3,SERPINA4,KNG1
GO:0010951	Negative regulation of endopeptidase activity	33	240	1.25	4.14	5.48e-27	9606.ENSP00000168148,9606.ENSP00000215727,9606.ENSP00000223642,9606.ENSP00000226218,9606.ENSP00000232003,9606.ENSP00000245907,9606.ENSP00000254722,9606.ENSP00000261336,9606.ENSP00000261994,9606.ENSP00000265029,9606.ENSP00000265132,9606.ENSP00000266041,9606.ENSP00000273283,9606.ENSP00000273784,9606.ENSP00000278407,9606.ENSP00000295550,9606.ENSP00000321334,9606.ENSP00000321853,9606.ENSP00000323929,…	SPP2,SERPIND1,C5,VTN,HRG,C3,SERPINF1,PZP,SERPINA10,FETUB,AMBP,ITIH4,ITIH1,AHSG,SERPING1,COL6A3,LPA,SERPINF2,A2M,SERPINA7,SERPINA5,SERPINA6,ITIH2,AGT,SERPINC1,PROS1,C4A,ITIH3,C4B,SERPINA1,SERPINA3,SERPINA4,KNG1
GO:0098542	Defense response to other organism	53	989	0.84	2.42	1.61e-26	9606.ENSP00000217407,9606.ENSP00000223642,9606.ENSP00000232003,9606.ENSP00000245907,9606.ENSP00000252244,9606.ENSP00000253496,9606.ENSP00000255030,9606.ENSP00000255040,9606.ENSP00000263408,9606.ENSP00000263413,9606.ENSP00000265983,9606.ENSP00000270879,9606.ENSP00000278407,9606.ENSP00000291744,9606.ENSP00000292609,9606.ENSP00000296028,9606.ENSP00000296435,9606.ENSP00000299367,9606.ENSP00000306099,…	LBP,C5,HRG,C3,KRT1,F12,CRP,APCS,C9,C6,HPX,FCN3,SERPING1,FCN2,PGLYRP2,PPBP,CAMP,C2,FGB,F2,C1QB,IL1RAP,CLU,APOL1,C7,HP,APOA4,C8A,C4BPA,CFH,S100A9,C8B,C8G,GSN,MBL2,C1QC,CFI,C1S,CD14,TF,C4A,C4B,CFB,IGLL5,JCHAIN,C1R,CFD,IGHD,IGHV3-15,IGHV3-72,KNG1,B2M,FGA
GO:0045861	Negative regulation of proteolysis	36	339	1.14	3.6	3.4e-26	9606.ENSP00000168148,9606.ENSP00000181383,9606.ENSP00000215727,9606.ENSP00000223642,9606.ENSP00000226218,9606.ENSP00000232003,9606.ENSP00000245907,9606.ENSP00000254722,9606.ENSP00000261336,9606.ENSP00000261994,9606.ENSP00000265029,9606.ENSP00000265132,9606.ENSP00000266041,9606.ENSP00000273283,9606.ENSP00000273784,9606.ENSP00000278407,9606.ENSP00000295550,9606.ENSP00000308541,9606.ENSP00000321334,…	SPP2,CPB2,SERPIND1,C5,VTN,HRG,C3,SERPINF1,PZP,SERPINA10,FETUB,AMBP,ITIH4,ITIH1,AHSG,SERPING1,COL6A3,F2,LPA,SERPINF2,A2M,SERPINA7,SERPINA5,SERPINA6,ITIH2,AGT,SERPINC1,ECM1,PROS1,C4A,ITIH3,C4B,SERPINA1,SERPINA3,SERPINA4,KNG1
GO:0030162	Regulation of proteolysis	47	739	0.91	2.69	4.32e-26	9606.ENSP00000168148,9606.ENSP00000181383,9606.ENSP00000215727,9606.ENSP00000223642,9606.ENSP00000226218,9606.ENSP00000230036,9606.ENSP00000232003,9606.ENSP00000245907,9606.ENSP00000252486,9606.ENSP00000253496,9606.ENSP00000254722,9606.ENSP00000261336,9606.ENSP00000261994,9606.ENSP00000264690,9606.ENSP00000265029,9606.ENSP00000265132,9606.ENSP00000266041,9606.ENSP00000273283,9606.ENSP00000273784,…	SPP2,CPB2,SERPIND1,C5,VTN,GPLD1,HRG,C3,APOE,F12,SERPINF1,PZP,SERPINA10,KLKB1,FETUB,AMBP,ITIH4,ITIH1,AHSG,SERPING1,COL6A3,CLEC3B,F2,CLU,LPA,SERPINF2,A2M,SERPINA7,FBLN1,SERPINA5,SERPINA6,FN1,ITIH2,AGT,SERPINC1,S100A9,ECM1,GSN,PROS1,C4A,ITIH3,C4B,SERPINA1,SERPINA3,SERPINA4,UBB,KNG1
GO:0045087	Innate immune response	47	754	0.9	2.64	9.33e-26	9606.ENSP00000217407,9606.ENSP00000223642,9606.ENSP00000245907,9606.ENSP00000252244,9606.ENSP00000253496,9606.ENSP00000255030,9606.ENSP00000255040,9606.ENSP00000263408,9606.ENSP00000263413,9606.ENSP00000265983,9606.ENSP00000270879,9606.ENSP00000278407,9606.ENSP00000291744,9606.ENSP00000292609,9606.ENSP00000296435,9606.ENSP00000299367,9606.ENSP00000306099,9606.ENSP00000313967,9606.ENSP00000314807,…	LBP,C5,C3,KRT1,F12,CRP,APCS,C9,C6,HPX,FCN3,SERPING1,FCN2,PGLYRP2,CAMP,C2,FGB,C1QB,IL1RAP,CLU,APOL1,C7,APOA4,C8A,C4BPA,CFH,S100A9,C8B,C8G,GSN,MBL2,C1QC,CFI,C1S,CD14,C4A,C4B,CFB,IGLL5,JCHAIN,C1R,CFD,IGHD,IGHV3-15,IGHV3-72,B2M,FGA
GO:0052547	Regulation of peptidase activity	38	446	1.04	3.12	1.12e-24	9606.ENSP00000168148,9606.ENSP00000215727,9606.ENSP00000223642,9606.ENSP00000226218,9606.ENSP00000232003,9606.ENSP00000245907,9606.ENSP00000254722,9606.ENSP00000261336,9606.ENSP00000261994,9606.ENSP00000265029,9606.ENSP00000265132,9606.ENSP00000266041,9606.ENSP00000273283,9606.ENSP00000273784,9606.ENSP00000278407,9606.ENSP00000295550,9606.ENSP00000321334,9606.ENSP00000321853,9606.ENSP00000323929,…	SPP2,SERPIND1,C5,VTN,HRG,C3,SERPINF1,PZP,SERPINA10,FETUB,AMBP,ITIH4,ITIH1,AHSG,SERPING1,COL6A3,LPA,SERPINF2,A2M,SERPINA7,FBLN1,SERPINA5,SERPINA6,FN1,ITIH2,AGT,SERPINC1,S100A9,ECM1,GSN,PROS1,C4A,ITIH3,C4B,SERPINA1,SERPINA3,SERPINA4,KNG1
GO:0050878	Regulation of body fluid levels	35	371	1.08	3.24	6.33e-24	9606.ENSP00000181383,9606.ENSP00000205948,9606.ENSP00000215727,9606.ENSP00000218099,9606.ENSP00000222271,9606.ENSP00000226218,9606.ENSP00000232003,9606.ENSP00000234071,9606.ENSP00000252244,9606.ENSP00000252486,9606.ENSP00000253496,9606.ENSP00000261405,9606.ENSP00000261994,9606.ENSP00000264690,9606.ENSP00000264870,9606.ENSP00000278407,9606.ENSP00000306099,9606.ENSP00000308541,9606.ENSP00000308938,…	CPB2,APOH,SERPIND1,F9,COMP,VTN,HRG,PROC,KRT1,APOE,F12,VWF,SERPINA10,KLKB1,F13A1,SERPING1,FGB,F2,PLG,SERPINF2,FBLN1,FGG,FN1,F13B,SERPINC1,F5,F10,PROS1,SAA1,SERPINA1,HGFAC,KNG1,HBB,ACTB,FGA
GO:0002252	Immune effector process	35	375	1.08	3.21	8.43e-24	9606.ENSP00000217407,9606.ENSP00000223642,9606.ENSP00000245907,9606.ENSP00000252244,9606.ENSP00000255030,9606.ENSP00000263408,9606.ENSP00000263413,9606.ENSP00000270879,9606.ENSP00000278407,9606.ENSP00000291744,9606.ENSP00000299367,9606.ENSP00000308541,9606.ENSP00000313967,9606.ENSP00000315130,9606.ENSP00000322061,9606.ENSP00000354458,9606.ENSP00000356037,9606.ENSP00000356399,9606.ENSP00000360281,…	LBP,C5,C3,KRT1,CRP,C9,C6,FCN3,SERPING1,FCN2,C2,F2,C1QB,CLU,C7,C8A,C4BPA,CFH,C8B,PTGDS,C8G,MBL2,C1QC,CFI,C1S,C4A,C4B,CFB,IGLL5,C1R,CFD,IGHD,IGHV3-15,IGHV3-72,B2M
GO:0006955	Immune response	56	1321	0.74	1.98	1.27e-23	9606.ENSP00000217407,9606.ENSP00000223642,9606.ENSP00000226218,9606.ENSP00000232003,9606.ENSP00000245907,9606.ENSP00000252244,9606.ENSP00000253496,9606.ENSP00000255030,9606.ENSP00000255040,9606.ENSP00000263408,9606.ENSP00000263413,9606.ENSP00000265983,9606.ENSP00000270879,9606.ENSP00000278407,9606.ENSP00000291744,9606.ENSP00000292609,9606.ENSP00000296028,9606.ENSP00000296435,9606.ENSP00000299367,…	LBP,C5,VTN,HRG,C3,KRT1,F12,CRP,APCS,C9,C6,HPX,FCN3,SERPING1,FCN2,PGLYRP2,PPBP,CAMP,C2,FGB,F2,C1QB,IL1RAP,CLU,APOL1,C7,A2M,APOA4,C8A,C4BPA,CFH,S100A9,C8B,PTGDS,C8G,GSN,MBL2,C1QC,CFI,C1S,CD14,TF,C4A,PRG4,C4B,CFB,IGLL5,JCHAIN,C1R,CFD,IGHD,IGHV3-15,IGHV3-72,KNG1,B2M,FGA
GO:0002253	Activation of immune response	31	271	1.17	3.5	3.05e-23	9606.ENSP00000223642,9606.ENSP00000230036,9606.ENSP00000245907,9606.ENSP00000252244,9606.ENSP00000263408,9606.ENSP00000263413,9606.ENSP00000270879,9606.ENSP00000278407,9606.ENSP00000291744,9606.ENSP00000299367,9606.ENSP00000313967,9606.ENSP00000315130,9606.ENSP00000322061,9606.ENSP00000354458,9606.ENSP00000356037,9606.ENSP00000356399,9606.ENSP00000360281,9606.ENSP00000360697,9606.ENSP00000363079,…	C5,GPLD1,C3,KRT1,C9,C6,FCN3,SERPING1,FCN2,C2,C1QB,CLU,C7,C8A,C4BPA,CFH,C8B,C8G,MBL2,C1QC,CFI,C1S,C4A,C4B,CFB,IGLL5,C1R,CFD,IGHD,IGHV3-15,IGHV3-72
GO:0052548	Regulation of endopeptidase activity	35	414	1.04	2.97	1.61e-22	9606.ENSP00000168148,9606.ENSP00000215727,9606.ENSP00000223642,9606.ENSP00000226218,9606.ENSP00000232003,9606.ENSP00000245907,9606.ENSP00000254722,9606.ENSP00000261336,9606.ENSP00000261994,9606.ENSP00000265029,9606.ENSP00000265132,9606.ENSP00000266041,9606.ENSP00000273283,9606.ENSP00000273784,9606.ENSP00000278407,9606.ENSP00000295550,9606.ENSP00000321334,9606.ENSP00000321853,9606.ENSP00000323929,…	SPP2,SERPIND1,C5,VTN,HRG,C3,SERPINF1,PZP,SERPINA10,FETUB,AMBP,ITIH4,ITIH1,AHSG,SERPING1,COL6A3,LPA,SERPINF2,A2M,SERPINA7,SERPINA5,SERPINA6,ITIH2,AGT,SERPINC1,S100A9,GSN,PROS1,C4A,ITIH3,C4B,SERPINA1,SERPINA3,SERPINA4,KNG1
GO:1900047	Negative regulation of hemostasis	19	47	1.72	5.04	1.79e-22	9606.ENSP00000181383,9606.ENSP00000205948,9606.ENSP00000222271,9606.ENSP00000226218,9606.ENSP00000232003,9606.ENSP00000234071,9606.ENSP00000252244,9606.ENSP00000252486,9606.ENSP00000253496,9606.ENSP00000264690,9606.ENSP00000278407,9606.ENSP00000306099,9606.ENSP00000308541,9606.ENSP00000308938,9606.ENSP00000321853,9606.ENSP00000336829,9606.ENSP00000377783,9606.ENSP00000493985,9606.ENSP00000498441	CPB2,APOH,COMP,VTN,HRG,PROC,KRT1,APOE,F12,KLKB1,SERPING1,FGB,F2,PLG,SERPINF2,FGG,PROS1,KNG1,FGA
GO:0044419	Biological process involved in interspecies interaction between organisms	57	1490	0.69	1.81	4.77e-22	9606.ENSP00000217407,9606.ENSP00000223642,9606.ENSP00000232003,9606.ENSP00000233242,9606.ENSP00000245907,9606.ENSP00000252244,9606.ENSP00000252486,9606.ENSP00000253496,9606.ENSP00000255030,9606.ENSP00000255040,9606.ENSP00000263408,9606.ENSP00000263413,9606.ENSP00000265983,9606.ENSP00000270879,9606.ENSP00000278407,9606.ENSP00000291744,9606.ENSP00000292609,9606.ENSP00000296028,9606.ENSP00000296435,…	LBP,C5,HRG,APOB,C3,KRT1,APOE,F12,CRP,APCS,C9,C6,HPX,FCN3,SERPING1,FCN2,PGLYRP2,PPBP,CAMP,C2,FGB,F2,PLG,C1QB,IL1RAP,CLU,APOL1,C7,FN1,HP,APOA4,C8A,C4BPA,CFH,S100A9,C8B,C8G,GSN,MBL2,C1QC,CFI,C1S,CD14,TF,C4A,C4B,CFB,IGLL5,JCHAIN,C1R,CFD,IGHD,IGHV3-15,IGHV3-72,KNG1,B2M,FGA
GO:0042060	Wound healing	32	336	1.09	3.11	7.09e-22	9606.ENSP00000181383,9606.ENSP00000205948,9606.ENSP00000215727,9606.ENSP00000218099,9606.ENSP00000222271,9606.ENSP00000232003,9606.ENSP00000234071,9606.ENSP00000253496,9606.ENSP00000261405,9606.ENSP00000261994,9606.ENSP00000264036,9606.ENSP00000264690,9606.ENSP00000264870,9606.ENSP00000278407,9606.ENSP00000306099,9606.ENSP00000308541,9606.ENSP00000308938,9606.ENSP00000331544,9606.ENSP00000336829,…	CPB2,APOH,SERPIND1,F9,COMP,HRG,PROC,F12,VWF,SERPINA10,MCAM,KLKB1,F13A1,SERPING1,FGB,F2,PLG,FBLN1,FGG,FN1,F13B,SERPINC1,F5,F10,PROS1,SAA1,SERPINA1,HGFAC,KNG1,HBB,ACTB,FGA
GO:0051707	Response to other organism	54	1328	0.72	1.88	7.35e-22	9606.ENSP00000217407,9606.ENSP00000223642,9606.ENSP00000232003,9606.ENSP00000233242,9606.ENSP00000245907,9606.ENSP00000252244,9606.ENSP00000253496,9606.ENSP00000255030,9606.ENSP00000255040,9606.ENSP00000263408,9606.ENSP00000263413,9606.ENSP00000265983,9606.ENSP00000270879,9606.ENSP00000278407,9606.ENSP00000291744,9606.ENSP00000292609,9606.ENSP00000296028,9606.ENSP00000296435,9606.ENSP00000299367,…	LBP,C5,HRG,APOB,C3,KRT1,F12,CRP,APCS,C9,C6,HPX,FCN3,SERPING1,FCN2,PGLYRP2,PPBP,CAMP,C2,FGB,F2,C1QB,IL1RAP,CLU,APOL1,C7,HP,APOA4,C8A,C4BPA,CFH,S100A9,C8B,C8G,GSN,MBL2,C1QC,CFI,C1S,CD14,TF,C4A,C4B,CFB,IGLL5,JCHAIN,C1R,CFD,IGHD,IGHV3-15,IGHV3-72,KNG1,B2M,FGA
GO:0002526	Acute inflammatory response	21	80	1.53	4.48	8.17e-22	9606.ENSP00000217407,9606.ENSP00000253496,9606.ENSP00000255030,9606.ENSP00000255040,9606.ENSP00000259396,9606.ENSP00000264690,9606.ENSP00000266041,9606.ENSP00000273784,9606.ENSP00000278222,9606.ENSP00000308541,9606.ENSP00000321853,9606.ENSP00000323929,9606.ENSP00000346839,9606.ENSP00000348170,9606.ENSP00000356969,9606.ENSP00000363079,9606.ENSP00000384906,9606.ENSP00000394936,9606.ENSP00000416066,…	LBP,F12,CRP,APCS,ORM1,KLKB1,ITIH4,AHSG,SAA4,F2,SERPINF2,A2M,FN1,HP,APOA2,MBL2,SAA1,ORM2,SERPINA1,HPR,SERPINA3
GO:0002449	Lymphocyte mediated immunity	25	159	1.31	3.79	1.73e-21	9606.ENSP00000223642,9606.ENSP00000245907,9606.ENSP00000263408,9606.ENSP00000263413,9606.ENSP00000278407,9606.ENSP00000299367,9606.ENSP00000313967,9606.ENSP00000315130,9606.ENSP00000322061,9606.ENSP00000354458,9606.ENSP00000356037,9606.ENSP00000360281,9606.ENSP00000360697,9606.ENSP00000363079,9606.ENSP00000363770,9606.ENSP00000378131,9606.ENSP00000385035,9606.ENSP00000396688,9606.ENSP00000415941,…	C5,C3,C9,C6,SERPING1,C2,C1QB,CLU,C7,C8A,C4BPA,C8B,C8G,MBL2,C1QC,CFI,C1S,C4A,C4B,IGLL5,C1R,IGHD,IGHV3-15,IGHV3-72,B2M
GO:0002443	Leukocyte mediated immunity	27	211	1.22	3.48	3.05e-21	9606.ENSP00000223642,9606.ENSP00000245907,9606.ENSP00000263408,9606.ENSP00000263413,9606.ENSP00000278407,9606.ENSP00000299367,9606.ENSP00000308541,9606.ENSP00000313967,9606.ENSP00000315130,9606.ENSP00000322061,9606.ENSP00000354458,9606.ENSP00000356037,9606.ENSP00000360281,9606.ENSP00000360687,9606.ENSP00000360697,9606.ENSP00000363079,9606.ENSP00000363770,9606.ENSP00000378131,9606.ENSP00000385035,…	C5,C3,C9,C6,SERPING1,C2,F2,C1QB,CLU,C7,C8A,C4BPA,C8B,PTGDS,C8G,MBL2,C1QC,CFI,C1S,C4A,C4B,IGLL5,C1R,IGHD,IGHV3-15,IGHV3-72,B2M
GO:1900046	Regulation of hemostasis	20	72	1.55	4.44	3.66e-21	9606.ENSP00000181383,9606.ENSP00000205948,9606.ENSP00000222271,9606.ENSP00000226218,9606.ENSP00000232003,9606.ENSP00000234071,9606.ENSP00000252244,9606.ENSP00000252486,9606.ENSP00000253496,9606.ENSP00000264690,9606.ENSP00000278407,9606.ENSP00000306099,9606.ENSP00000308541,9606.ENSP00000308938,9606.ENSP00000321853,9606.ENSP00000336829,9606.ENSP00000356671,9606.ENSP00000377783,9606.ENSP00000493985,…	CPB2,APOH,COMP,VTN,HRG,PROC,KRT1,APOE,F12,KLKB1,SERPING1,FGB,F2,PLG,SERPINF2,FGG,SERPINC1,PROS1,KNG1,FGA
GO:0030195	Negative regulation of blood coagulation	18	46	1.7	4.76	3.93e-21	9606.ENSP00000181383,9606.ENSP00000205948,9606.ENSP00000226218,9606.ENSP00000232003,9606.ENSP00000234071,9606.ENSP00000252244,9606.ENSP00000252486,9606.ENSP00000253496,9606.ENSP00000264690,9606.ENSP00000278407,9606.ENSP00000306099,9606.ENSP00000308541,9606.ENSP00000308938,9606.ENSP00000321853,9606.ENSP00000336829,9606.ENSP00000377783,9606.ENSP00000493985,9606.ENSP00000498441	CPB2,APOH,VTN,HRG,PROC,KRT1,APOE,F12,KLKB1,SERPING1,FGB,F2,PLG,SERPINF2,FGG,PROS1,KNG1,FGA
GO:0002460	Adaptive immune response based on somatic recombination of immune receptors built from immunoglobulin superfamily domains	25	169	1.28	3.65	5.77e-21	9606.ENSP00000223642,9606.ENSP00000245907,9606.ENSP00000263408,9606.ENSP00000263413,9606.ENSP00000278407,9606.ENSP00000299367,9606.ENSP00000313967,9606.ENSP00000315130,9606.ENSP00000322061,9606.ENSP00000354458,9606.ENSP00000356037,9606.ENSP00000360281,9606.ENSP00000360697,9606.ENSP00000363079,9606.ENSP00000363770,9606.ENSP00000378131,9606.ENSP00000385035,9606.ENSP00000396688,9606.ENSP00000415941,…	C5,C3,C9,C6,SERPING1,C2,C1QB,CLU,C7,C8A,C4BPA,C8B,C8G,MBL2,C1QC,CFI,C1S,C4A,C4B,IGLL5,C1R,IGHD,IGHV3-15,IGHV3-72,B2M
GO:0051336	Regulation of hydrolase activity	47	1011	0.78	2.03	6.63e-21	9606.ENSP00000168148,9606.ENSP00000205948,9606.ENSP00000215727,9606.ENSP00000223642,9606.ENSP00000226218,9606.ENSP00000227667,9606.ENSP00000230036,9606.ENSP00000232003,9606.ENSP00000236850,9606.ENSP00000245907,9606.ENSP00000254722,9606.ENSP00000255040,9606.ENSP00000261336,9606.ENSP00000261994,9606.ENSP00000265029,9606.ENSP00000265132,9606.ENSP00000266041,9606.ENSP00000273283,9606.ENSP00000273784,…	SPP2,APOH,SERPIND1,C5,VTN,APOC3,GPLD1,HRG,APOA1,C3,SERPINF1,APCS,PZP,SERPINA10,FETUB,AMBP,ITIH4,ITIH1,AHSG,SERPING1,COL6A3,LPA,SERPINF2,A2M,SERPINA7,FBLN1,SERPINA5,SERPINA6,FN1,APOA4,ITIH2,AGT,SERPINC1,APOA2,S100A9,ECM1,GSN,PROS1,C4A,ITIH3,C4B,SERPINA1,SERPINA3,SERPINA4,APOC1,APOC2,KNG1
GO:0043086	Negative regulation of catalytic activity	42	771	0.85	2.23	8.32e-21	9606.ENSP00000168148,9606.ENSP00000215727,9606.ENSP00000223642,9606.ENSP00000226218,9606.ENSP00000227667,9606.ENSP00000232003,9606.ENSP00000236850,9606.ENSP00000245907,9606.ENSP00000252486,9606.ENSP00000254722,9606.ENSP00000255040,9606.ENSP00000261336,9606.ENSP00000261994,9606.ENSP00000265029,9606.ENSP00000265132,9606.ENSP00000266041,9606.ENSP00000273283,9606.ENSP00000273784,9606.ENSP00000278407,…	SPP2,SERPIND1,C5,VTN,APOC3,HRG,APOA1,C3,APOE,SERPINF1,APCS,PZP,SERPINA10,FETUB,AMBP,ITIH4,ITIH1,AHSG,SERPING1,COL6A3,LPA,SERPINF2,A2M,SERPINA7,SERPINA5,SERPINA6,HP,ITIH2,AGT,SERPINC1,APOA2,ECM1,PROS1,C4A,ITIH3,C4B,SERPINA1,SERPINA3,SERPINA4,APOC1,APOC2,KNG1
GO:0009611	Response to wounding	34	444	0.99	2.7	1.04e-20	9606.ENSP00000181383,9606.ENSP00000205948,9606.ENSP00000215727,9606.ENSP00000218099,9606.ENSP00000222271,9606.ENSP00000232003,9606.ENSP00000234071,9606.ENSP00000253496,9606.ENSP00000261405,9606.ENSP00000261994,9606.ENSP00000264036,9606.ENSP00000264690,9606.ENSP00000264870,9606.ENSP00000278407,9606.ENSP00000306099,9606.ENSP00000308541,9606.ENSP00000308938,9606.ENSP00000331544,9606.ENSP00000336829,…	CPB2,APOH,SERPIND1,F9,COMP,HRG,PROC,F12,VWF,SERPINA10,MCAM,KLKB1,F13A1,SERPING1,FGB,F2,PLG,FBLN1,FGG,APOD,FN1,APOA4,F13B,SERPINC1,F5,F10,PROS1,SAA1,SERPINA1,HGFAC,KNG1,HBB,ACTB,FGA
GO:0050778	Positive regulation of immune response	35	502	0.95	2.54	3.69e-20	9606.ENSP00000217407,9606.ENSP00000223642,9606.ENSP00000230036,9606.ENSP00000232003,9606.ENSP00000245907,9606.ENSP00000252244,9606.ENSP00000263408,9606.ENSP00000263413,9606.ENSP00000265983,9606.ENSP00000270879,9606.ENSP00000278407,9606.ENSP00000291744,9606.ENSP00000299367,9606.ENSP00000313967,9606.ENSP00000315130,9606.ENSP00000322061,9606.ENSP00000354458,9606.ENSP00000356037,9606.ENSP00000356399,…	LBP,C5,GPLD1,HRG,C3,KRT1,C9,C6,HPX,FCN3,SERPING1,FCN2,C2,C1QB,CLU,C7,C8A,C4BPA,CFH,C8B,C8G,MBL2,C1QC,CFI,C1S,C4A,C4B,CFB,IGLL5,C1R,CFD,IGHD,IGHV3-15,IGHV3-72,B2M
GO:0006953	Acute-phase response	17	42	1.72	4.6	3.77e-20	9606.ENSP00000217407,9606.ENSP00000255030,9606.ENSP00000255040,9606.ENSP00000259396,9606.ENSP00000266041,9606.ENSP00000273784,9606.ENSP00000278222,9606.ENSP00000308541,9606.ENSP00000321853,9606.ENSP00000323929,9606.ENSP00000346839,9606.ENSP00000348170,9606.ENSP00000363079,9606.ENSP00000384906,9606.ENSP00000394936,9606.ENSP00000416066,9606.ENSP00000450540	LBP,CRP,APCS,ORM1,ITIH4,AHSG,SAA4,F2,SERPINF2,A2M,FN1,HP,MBL2,SAA1,ORM2,SERPINA1,SERPINA3
GO:0061045	Negative regulation of wound healing	19	69	1.55	4.24	4.65e-20	9606.ENSP00000181383,9606.ENSP00000205948,9606.ENSP00000226218,9606.ENSP00000232003,9606.ENSP00000234071,9606.ENSP00000252244,9606.ENSP00000252486,9606.ENSP00000253496,9606.ENSP00000255040,9606.ENSP00000264690,9606.ENSP00000278407,9606.ENSP00000306099,9606.ENSP00000308541,9606.ENSP00000308938,9606.ENSP00000321853,9606.ENSP00000336829,9606.ENSP00000377783,9606.ENSP00000493985,9606.ENSP00000498441	CPB2,APOH,VTN,HRG,PROC,KRT1,APOE,F12,APCS,KLKB1,SERPING1,FGB,F2,PLG,SERPINF2,FGG,PROS1,KNG1,FGA
GO:0030193	Regulation of blood coagulation	19	70	1.54	4.21	5.74e-20	9606.ENSP00000181383,9606.ENSP00000205948,9606.ENSP00000226218,9606.ENSP00000232003,9606.ENSP00000234071,9606.ENSP00000252244,9606.ENSP00000252486,9606.ENSP00000253496,9606.ENSP00000264690,9606.ENSP00000278407,9606.ENSP00000306099,9606.ENSP00000308541,9606.ENSP00000308938,9606.ENSP00000321853,9606.ENSP00000336829,9606.ENSP00000356671,9606.ENSP00000377783,9606.ENSP00000493985,9606.ENSP00000498441	CPB2,APOH,VTN,HRG,PROC,KRT1,APOE,F12,KLKB1,SERPING1,FGB,F2,PLG,SERPINF2,FGG,SERPINC1,PROS1,KNG1,FGA
GO:0050896	Response to stimulus	120	7835	0.29	0.87	1.03e-19	9606.ENSP00000181383,9606.ENSP00000205948,9606.ENSP00000215727,9606.ENSP00000217407,9606.ENSP00000218099,9606.ENSP00000222271,9606.ENSP00000222381,9606.ENSP00000223642,9606.ENSP00000226218,9606.ENSP00000227667,9606.ENSP00000230036,9606.ENSP00000232003,9606.ENSP00000233242,9606.ENSP00000234071,9606.ENSP00000236850,9606.ENSP00000237014,9606.ENSP00000245907,9606.ENSP00000251595,9606.ENSP00000252244,…	CPB2,APOH,SERPIND1,LBP,F9,COMP,PON1,C5,VTN,APOC3,GPLD1,HRG,APOB,PROC,APOA1,TTR,C3,HBA2,KRT1,APOE,F12,SERPINF1,CRP,APCS,ORM1,VWF,SERPINA10,ATRN,C9,C6,LCAT,MCAM,KLKB1,F13A1,AMBP,HPX,ITIH4,FCN3,AHSG,SAA4,SERPING1,FCN2,AZGP1,PGLYRP2,ALB,PPBP,CLEC3B,CAMP,C2,FGB,VASN,F2,PLG,C1QB,IL1RAP,CLU,APOL1,SERPINF2,C7,A2M,FBLN1,FGG,APOD,FN1,HP,APOA4,C8A,AGT,C4BPA,F13B,CFH,SERPINC1,F5,APOA2,S100A9,ECM1,CPN1,C8B,RB…
GO:0002376	Immune system process	62	2121	0.58	1.42	1.02e-18	9606.ENSP00000217407,9606.ENSP00000223642,9606.ENSP00000226218,9606.ENSP00000230036,9606.ENSP00000232003,9606.ENSP00000245907,9606.ENSP00000252244,9606.ENSP00000253496,9606.ENSP00000255030,9606.ENSP00000255040,9606.ENSP00000263408,9606.ENSP00000263413,9606.ENSP00000265983,9606.ENSP00000270879,9606.ENSP00000278407,9606.ENSP00000291744,9606.ENSP00000292401,9606.ENSP00000292609,9606.ENSP00000296028,…	LBP,C5,VTN,GPLD1,HRG,C3,KRT1,F12,CRP,APCS,C9,C6,HPX,FCN3,SERPING1,FCN2,AZGP1,PGLYRP2,PPBP,CAMP,C2,FGB,F2,PLG,C1QB,IL1RAP,CLU,APOL1,C7,A2M,HP,APOA4,C8A,C4BPA,CFH,S100A9,C8B,PTGDS,C8G,GSN,MBL2,C1QC,CFI,SAA1,C1S,CD14,TF,C4A,PRG4,C4B,CFB,IGLL5,JCHAIN,C1R,CFD,IGHD,IGHV3-15,IGHV3-72,KNG1,B2M,SELL,FGA
GO:0050776	Regulation of immune response	41	844	0.8	1.99	1.39e-18	9606.ENSP00000217407,9606.ENSP00000223642,9606.ENSP00000230036,9606.ENSP00000232003,9606.ENSP00000245907,9606.ENSP00000252244,9606.ENSP00000252486,9606.ENSP00000263408,9606.ENSP00000263413,9606.ENSP00000265132,9606.ENSP00000265983,9606.ENSP00000270879,9606.ENSP00000278407,9606.ENSP00000291744,9606.ENSP00000292609,9606.ENSP00000299367,9606.ENSP00000313967,9606.ENSP00000315130,9606.ENSP00000322061,…	LBP,C5,GPLD1,HRG,C3,KRT1,APOE,C9,C6,AMBP,HPX,FCN3,SERPING1,FCN2,PGLYRP2,C2,C1QB,CLU,C7,A2M,C8A,C4BPA,CFH,ECM1,C8B,C8G,MBL2,C1QC,CFI,C1S,CD14,C4A,C4B,CFB,IGLL5,C1R,CFD,IGHD,IGHV3-15,IGHV3-72,B2M
GO:0006954	Inflammatory response	34	538	0.91	2.3	2.53e-18	9606.ENSP00000217407,9606.ENSP00000223642,9606.ENSP00000245907,9606.ENSP00000253496,9606.ENSP00000255030,9606.ENSP00000255040,9606.ENSP00000259396,9606.ENSP00000262919,9606.ENSP00000264690,9606.ENSP00000266041,9606.ENSP00000273784,9606.ENSP00000278222,9606.ENSP00000296028,9606.ENSP00000296435,9606.ENSP00000308541,9606.ENSP00000314807,9606.ENSP00000315130,9606.ENSP00000321853,9606.ENSP00000323929,…	LBP,C5,C3,F12,CRP,APCS,ORM1,ATRN,KLKB1,ITIH4,AHSG,SAA4,PPBP,CAMP,F2,IL1RAP,CLU,SERPINF2,A2M,FN1,HP,APOA2,S100A9,ECM1,MBL2,SAA1,CD14,ORM2,C4A,C4B,SERPINA1,HPR,SERPINA3,KNG1
GO:0072378	Blood coagulation, fibrin clot formation	14	24	1.88	4.41	3.61e-18	9606.ENSP00000205948,9606.ENSP00000218099,9606.ENSP00000253496,9606.ENSP00000264690,9606.ENSP00000264870,9606.ENSP00000306099,9606.ENSP00000308541,9606.ENSP00000331544,9606.ENSP00000336829,9606.ENSP00000346839,9606.ENSP00000356382,9606.ENSP00000356771,9606.ENSP00000364709,9606.ENSP00000498441	APOH,F9,F12,KLKB1,F13A1,FGB,F2,FBLN1,FGG,FN1,F13B,F5,F10,FGA
GO:0002682	Regulation of immune system process	51	1438	0.66	1.61	4.11e-18	9606.ENSP00000217407,9606.ENSP00000223642,9606.ENSP00000230036,9606.ENSP00000232003,9606.ENSP00000236850,9606.ENSP00000245907,9606.ENSP00000252244,9606.ENSP00000252486,9606.ENSP00000255040,9606.ENSP00000259396,9606.ENSP00000263408,9606.ENSP00000263413,9606.ENSP00000265132,9606.ENSP00000265983,9606.ENSP00000270879,9606.ENSP00000278407,9606.ENSP00000291744,9606.ENSP00000292609,9606.ENSP00000299367,…	LBP,C5,GPLD1,HRG,APOA1,C3,KRT1,APOE,APCS,ORM1,C9,C6,AMBP,HPX,FCN3,SERPING1,FCN2,PGLYRP2,C2,C1QB,CLU,C7,A2M,APOD,FN1,C8A,C4BPA,CFH,APOA2,ECM1,C8B,RBP4,C8G,MBL2,C1QC,CFI,C1S,CD14,ORM2,C4A,MST1,C4B,CFB,IGLL5,C1R,CFD,IGHD,IGHV3-15,IGHV3-72,ACTB,B2M
GO:0009605	Response to external stimulus	64	2355	0.54	1.33	6.37e-18	9606.ENSP00000215727,9606.ENSP00000217407,9606.ENSP00000222381,9606.ENSP00000223642,9606.ENSP00000232003,9606.ENSP00000233242,9606.ENSP00000236850,9606.ENSP00000245907,9606.ENSP00000252244,9606.ENSP00000252486,9606.ENSP00000253496,9606.ENSP00000255030,9606.ENSP00000255040,9606.ENSP00000263408,9606.ENSP00000263413,9606.ENSP00000265983,9606.ENSP00000270879,9606.ENSP00000278407,9606.ENSP00000291744,…	SERPIND1,LBP,PON1,C5,HRG,APOB,APOA1,C3,KRT1,APOE,F12,CRP,APCS,C9,C6,HPX,FCN3,SERPING1,FCN2,PGLYRP2,ALB,PPBP,CAMP,C2,FGB,F2,C1QB,IL1RAP,CLU,APOL1,C7,A2M,HP,APOA4,C8A,AGT,C4BPA,CFH,F5,S100A9,C8B,C8G,GSN,MBL2,C1QC,POSTN,CFI,SAA1,C1S,CD14,TF,C4A,C4B,CFB,IGLL5,JCHAIN,C1R,CFD,IGHD,IGHV3-15,IGHV3-72,KNG1,B2M,FGA
GO:0042730	Fibrinolysis	13	19	1.94	4.32	1.76e-17	9606.ENSP00000181383,9606.ENSP00000232003,9606.ENSP00000252244,9606.ENSP00000253496,9606.ENSP00000264690,9606.ENSP00000278407,9606.ENSP00000306099,9606.ENSP00000308541,9606.ENSP00000308938,9606.ENSP00000321853,9606.ENSP00000336829,9606.ENSP00000377783,9606.ENSP00000498441	CPB2,HRG,KRT1,F12,KLKB1,SERPING1,FGB,F2,PLG,SERPINF2,FGG,PROS1,FGA
GO:0051248	Negative regulation of protein metabolic process	43	1038	0.73	1.75	3.59e-17	9606.ENSP00000168148,9606.ENSP00000181383,9606.ENSP00000215727,9606.ENSP00000223642,9606.ENSP00000226218,9606.ENSP00000232003,9606.ENSP00000245907,9606.ENSP00000252486,9606.ENSP00000254722,9606.ENSP00000255040,9606.ENSP00000261336,9606.ENSP00000261994,9606.ENSP00000265029,9606.ENSP00000265132,9606.ENSP00000266041,9606.ENSP00000273283,9606.ENSP00000273784,9606.ENSP00000278407,9606.ENSP00000295550,…	SPP2,CPB2,SERPIND1,C5,VTN,HRG,C3,APOE,SERPINF1,APCS,PZP,SERPINA10,FETUB,AMBP,ITIH4,ITIH1,AHSG,SERPING1,COL6A3,F2,CLU,LPA,SERPINF2,A2M,SERPINA7,FBLN1,SERPINA5,SERPINA6,APOD,ITIH2,AGT,SERPINC1,ECM1,IGFBP3,PROS1,C4A,ITIH3,C4B,SERPINA1,SERPINA3,SERPINA4,KNG1,FGA
GO:0002250	Adaptive immune response	28	359	1	2.46	5.19e-17	9606.ENSP00000223642,9606.ENSP00000245907,9606.ENSP00000263408,9606.ENSP00000263413,9606.ENSP00000278407,9606.ENSP00000299367,9606.ENSP00000306099,9606.ENSP00000313967,9606.ENSP00000315130,9606.ENSP00000322061,9606.ENSP00000354458,9606.ENSP00000356037,9606.ENSP00000360281,9606.ENSP00000360697,9606.ENSP00000363079,9606.ENSP00000363770,9606.ENSP00000378131,9606.ENSP00000385035,9606.ENSP00000396688,…	C5,C3,C9,C6,SERPING1,C2,FGB,C1QB,CLU,C7,C8A,C4BPA,C8B,C8G,MBL2,C1QC,CFI,C1S,C4A,C4B,IGLL5,JCHAIN,C1R,IGHD,IGHV3-15,IGHV3-72,B2M,FGA
GO:0061041	Regulation of wound healing	20	130	1.3	3.19	6.42e-17	9606.ENSP00000181383,9606.ENSP00000205948,9606.ENSP00000226218,9606.ENSP00000232003,9606.ENSP00000234071,9606.ENSP00000252244,9606.ENSP00000252486,9606.ENSP00000253496,9606.ENSP00000255040,9606.ENSP00000264690,9606.ENSP00000278407,9606.ENSP00000306099,9606.ENSP00000308541,9606.ENSP00000308938,9606.ENSP00000321853,9606.ENSP00000336829,9606.ENSP00000356671,9606.ENSP00000377783,9606.ENSP00000493985,…	CPB2,APOH,VTN,HRG,PROC,KRT1,APOE,F12,APCS,KLKB1,SERPING1,FGB,F2,PLG,SERPINF2,FGG,SERPINC1,PROS1,KNG1,FGA
GO:0044092	Negative regulation of molecular function	44	1143	0.7	1.64	1.71e-16	9606.ENSP00000168148,9606.ENSP00000215727,9606.ENSP00000223642,9606.ENSP00000226218,9606.ENSP00000227667,9606.ENSP00000232003,9606.ENSP00000236850,9606.ENSP00000245907,9606.ENSP00000252486,9606.ENSP00000254722,9606.ENSP00000255040,9606.ENSP00000261336,9606.ENSP00000261994,9606.ENSP00000265029,9606.ENSP00000265132,9606.ENSP00000266041,9606.ENSP00000273283,9606.ENSP00000273784,9606.ENSP00000278407,…	SPP2,SERPIND1,C5,VTN,APOC3,HRG,APOA1,C3,APOE,SERPINF1,APCS,PZP,SERPINA10,FETUB,AMBP,ITIH4,ITIH1,AHSG,SERPING1,COL6A3,LPA,SERPINF2,A2M,SERPINA7,SERPINA5,SERPINA6,HP,ITIH2,AGT,SERPINC1,APOA2,ECM1,PROS1,C4A,ITIH3,C4B,SERPINA1,SERPINA3,SERPINA4,APOC1,APOC2,KNG1,ACTB,B2M
GO:0051241	Negative regulation of multicellular organismal process	42	1035	0.72	1.7	2.04e-16	9606.ENSP00000181383,9606.ENSP00000205948,9606.ENSP00000217407,9606.ENSP00000226218,9606.ENSP00000227667,9606.ENSP00000232003,9606.ENSP00000234071,9606.ENSP00000236850,9606.ENSP00000252244,9606.ENSP00000252486,9606.ENSP00000253496,9606.ENSP00000254722,9606.ENSP00000255040,9606.ENSP00000259396,9606.ENSP00000264690,9606.ENSP00000273784,9606.ENSP00000278407,9606.ENSP00000292609,9606.ENSP00000306099,…	CPB2,APOH,LBP,VTN,APOC3,HRG,PROC,APOA1,KRT1,APOE,F12,SERPINF1,APCS,ORM1,KLKB1,AHSG,SERPING1,PGLYRP2,FGB,VASN,F2,PLG,SERPINF2,FBLN1,FGG,APOD,FN1,APOA4,AGT,APOA2,ECM1,RBP4,PTGDS,MMRN2,C1QC,APOM,PROS1,APOC1,APOC2,KNG1,B2M,FGA
GO:0048584	Positive regulation of response to stimulus	58	2131	0.54	1.29	7.52e-16	9606.ENSP00000181383,9606.ENSP00000205948,9606.ENSP00000217407,9606.ENSP00000223642,9606.ENSP00000226218,9606.ENSP00000230036,9606.ENSP00000232003,9606.ENSP00000236850,9606.ENSP00000245907,9606.ENSP00000252244,9606.ENSP00000252486,9606.ENSP00000253496,9606.ENSP00000261405,9606.ENSP00000263408,9606.ENSP00000263413,9606.ENSP00000265983,9606.ENSP00000270879,9606.ENSP00000278407,9606.ENSP00000291744,…	CPB2,APOH,LBP,C5,VTN,GPLD1,HRG,APOA1,C3,KRT1,APOE,F12,VWF,C9,C6,HPX,FCN3,SERPING1,FCN2,C2,FGB,F2,PLG,C1QB,CLU,SERPINF2,C7,FGG,FN1,C8A,AGT,C4BPA,CFH,S100A9,ECM1,C8B,C8G,MMRN2,MBL2,C1QC,F10,IGFBP3,CFI,C1S,CD14,C4A,C4B,CFB,IGLL5,C1R,CFD,UBB,IGHD,IGHV3-15,IGHV3-72,ACTB,B2M,FGA
GO:0032101	Regulation of response to external stimulus	40	964	0.73	1.69	7.74e-16	9606.ENSP00000181383,9606.ENSP00000205948,9606.ENSP00000217407,9606.ENSP00000223642,9606.ENSP00000226218,9606.ENSP00000232003,9606.ENSP00000234071,9606.ENSP00000236850,9606.ENSP00000245907,9606.ENSP00000252244,9606.ENSP00000252486,9606.ENSP00000253496,9606.ENSP00000254722,9606.ENSP00000255040,9606.ENSP00000264690,9606.ENSP00000265983,9606.ENSP00000270879,9606.ENSP00000273784,9606.ENSP00000278407,…	CPB2,APOH,LBP,C5,VTN,HRG,PROC,APOA1,C3,KRT1,APOE,F12,SERPINF1,APCS,KLKB1,HPX,FCN3,AHSG,SERPING1,FCN2,PGLYRP2,FGB,F2,PLG,SERPINF2,A2M,FGG,AGT,CFH,SERPINC1,S100A9,MMRN2,MBL2,PROS1,CFI,SAA1,CD14,MST1,KNG1,FGA
GO:0065007	Biological regulation	142	12385	0.17	0.65	2.93e-15	9606.ENSP00000168148,9606.ENSP00000181383,9606.ENSP00000205948,9606.ENSP00000215727,9606.ENSP00000217407,9606.ENSP00000218099,9606.ENSP00000222271,9606.ENSP00000222381,9606.ENSP00000223642,9606.ENSP00000226218,9606.ENSP00000226355,9606.ENSP00000227667,9606.ENSP00000230036,9606.ENSP00000232003,9606.ENSP00000233242,9606.ENSP00000234071,9606.ENSP00000236850,9606.ENSP00000237014,9606.ENSP00000245907,…	SPP2,CPB2,APOH,SERPIND1,LBP,F9,COMP,PON1,C5,VTN,AFM,APOC3,GPLD1,HRG,APOB,PROC,APOA1,TTR,C3,HBA2,KRT1,APOE,F12,SERPINF1,CRP,APCS,ORM1,PZP,VWF,SERPINA10,ATRN,C9,C6,LCAT,MCAM,CP,KLKB1,F13A1,FETUB,AMBP,HPX,ITIH4,LUM,KRT10,FCN3,ITIH1,AHSG,SERPING1,FCN2,AZGP1,PGLYRP2,COL6A3,ALB,PPBP,CLEC3B,CAMP,C2,FGB,VASN,F2,PLG,C1QB,IL1RAP,CLU,CPN2,LPA,SERPINF2,C7,A2M,SERPINA7,FBLN1,SERPINA5,FGG,SERPINA6,APOD,FN1,HP,…
GO:0002684	Positive regulation of immune system process	37	874	0.74	1.66	9.51e-15	9606.ENSP00000217407,9606.ENSP00000223642,9606.ENSP00000230036,9606.ENSP00000232003,9606.ENSP00000245907,9606.ENSP00000252244,9606.ENSP00000263408,9606.ENSP00000263413,9606.ENSP00000265983,9606.ENSP00000270879,9606.ENSP00000278407,9606.ENSP00000291744,9606.ENSP00000299367,9606.ENSP00000313967,9606.ENSP00000315130,9606.ENSP00000322061,9606.ENSP00000354458,9606.ENSP00000356037,9606.ENSP00000356399,…	LBP,C5,GPLD1,HRG,C3,KRT1,C9,C6,HPX,FCN3,SERPING1,FCN2,C2,C1QB,CLU,C7,C8A,C4BPA,CFH,C8B,RBP4,C8G,MBL2,C1QC,CFI,C1S,C4A,C4B,CFB,IGLL5,C1R,CFD,IGHD,IGHV3-15,IGHV3-72,ACTB,B2M
GO:0034369	Plasma lipoprotein particle remodeling	12	29	1.73	3.35	4.39e-14	9606.ENSP00000227667,9606.ENSP00000233242,9606.ENSP00000236850,9606.ENSP00000252486,9606.ENSP00000264005,9606.ENSP00000350425,9606.ENSP00000355627,9606.ENSP00000356969,9606.ENSP00000365081,9606.ENSP00000417138,9606.ENSP00000465356,9606.ENSP00000466775	APOC3,APOB,APOA1,APOE,LCAT,APOA4,AGT,APOA2,APOM,PLTP,APOC1,APOC2
GO:0048583	Regulation of response to stimulus	76	3931	0.4	0.97	7.2e-14	9606.ENSP00000181383,9606.ENSP00000205948,9606.ENSP00000217407,9606.ENSP00000223642,9606.ENSP00000226218,9606.ENSP00000227667,9606.ENSP00000230036,9606.ENSP00000232003,9606.ENSP00000234071,9606.ENSP00000236850,9606.ENSP00000245907,9606.ENSP00000252244,9606.ENSP00000252486,9606.ENSP00000253496,9606.ENSP00000254722,9606.ENSP00000255040,9606.ENSP00000261405,9606.ENSP00000263408,9606.ENSP00000263413,…	CPB2,APOH,LBP,C5,VTN,APOC3,GPLD1,HRG,PROC,APOA1,C3,KRT1,APOE,F12,SERPINF1,APCS,VWF,C9,C6,KLKB1,AMBP,HPX,FCN3,AHSG,SERPING1,FCN2,PGLYRP2,C2,FGB,VASN,F2,PLG,C1QB,CLU,SERPINF2,C7,A2M,FBLN1,FGG,APOD,FN1,C8A,AGT,C4BPA,CFH,SERPINC1,S100A9,ECM1,C8B,C8G,MMRN2,MBL2,C1QC,F10,POSTN,IGFBP3,PROS1,CFI,SAA1,C1S,CD14,C4A,MST1,C4B,CFB,IGLL5,C1R,CFD,UBB,IGHD,IGHV3-15,IGHV3-72,KNG1,ACTB,B2M,FGA
GO:0031638	Zymogen activation	14	59	1.49	3.02	8.05e-14	9606.ENSP00000205948,9606.ENSP00000218099,9606.ENSP00000253496,9606.ENSP00000264690,9606.ENSP00000306099,9606.ENSP00000308541,9606.ENSP00000336829,9606.ENSP00000348170,9606.ENSP00000356771,9606.ENSP00000364709,9606.ENSP00000421801,9606.ENSP00000441828,9606.ENSP00000444271,9606.ENSP00000498441	APOH,F9,F12,KLKB1,FGB,F2,FGG,HP,F5,F10,HGFAC,HPR,C1R,FGA
GO:0006957	Complement activation, alternative pathway	10	16	1.91	3.22	5.8e-13	9606.ENSP00000223642,9606.ENSP00000245907,9606.ENSP00000263408,9606.ENSP00000322061,9606.ENSP00000354458,9606.ENSP00000356399,9606.ENSP00000360281,9606.ENSP00000360697,9606.ENSP00000416561,9606.ENSP00000468253	C5,C3,C9,C7,C8A,CFH,C8B,C8G,CFB,CFD
GO:0051239	Regulation of multicellular organismal process	61	2749	0.46	1.04	8.49e-13	9606.ENSP00000181383,9606.ENSP00000205948,9606.ENSP00000217407,9606.ENSP00000222271,9606.ENSP00000223642,9606.ENSP00000226218,9606.ENSP00000227667,9606.ENSP00000230036,9606.ENSP00000232003,9606.ENSP00000234071,9606.ENSP00000236850,9606.ENSP00000245907,9606.ENSP00000252244,9606.ENSP00000252486,9606.ENSP00000253496,9606.ENSP00000254722,9606.ENSP00000255030,9606.ENSP00000255040,9606.ENSP00000259396,…	CPB2,APOH,LBP,COMP,C5,VTN,APOC3,GPLD1,HRG,PROC,APOA1,C3,KRT1,APOE,F12,SERPINF1,CRP,APCS,ORM1,ATRN,LCAT,KLKB1,LUM,AHSG,SERPING1,PGLYRP2,CAMP,FGB,VASN,F2,PLG,IL1RAP,CLU,SERPINF2,FBLN1,FGG,APOD,FN1,APOA4,AGT,SERPINC1,APOA2,ECM1,RBP4,PTGDS,MMRN2,C1QC,APOM,PROS1,SAA1,CD14,TF,ORM2,MST1,APOC1,APOC2,IGHD,KNG1,ACTB,B2M,FGA
GO:0050790	Regulation of catalytic activity	56	2370	0.48	1.08	1.45e-12	9606.ENSP00000168148,9606.ENSP00000205948,9606.ENSP00000215727,9606.ENSP00000223642,9606.ENSP00000226218,9606.ENSP00000227667,9606.ENSP00000230036,9606.ENSP00000232003,9606.ENSP00000236850,9606.ENSP00000245907,9606.ENSP00000252486,9606.ENSP00000254722,9606.ENSP00000255040,9606.ENSP00000261336,9606.ENSP00000261994,9606.ENSP00000265029,9606.ENSP00000265132,9606.ENSP00000266041,9606.ENSP00000273283,…	SPP2,APOH,SERPIND1,C5,VTN,APOC3,GPLD1,HRG,APOA1,C3,APOE,SERPINF1,APCS,PZP,SERPINA10,FETUB,AMBP,ITIH4,ITIH1,AHSG,SERPING1,COL6A3,F2,CLU,CPN2,LPA,SERPINF2,A2M,SERPINA7,FBLN1,SERPINA5,SERPINA6,FN1,HP,APOA4,ITIH2,AGT,SERPINC1,APOA2,S100A9,ECM1,GSN,IGFBP3,PROS1,C4A,TNXB,MST1,ITIH3,C4B,SERPINA1,SERPINA3,SERPINA4,APOC1,APOC2,KNG1,ACTB
GO:0048518	Positive regulation of biological process	95	6207	0.29	0.79	2.04e-12	9606.ENSP00000181383,9606.ENSP00000205948,9606.ENSP00000217407,9606.ENSP00000222271,9606.ENSP00000222381,9606.ENSP00000223642,9606.ENSP00000226218,9606.ENSP00000230036,9606.ENSP00000232003,9606.ENSP00000233242,9606.ENSP00000234071,9606.ENSP00000236850,9606.ENSP00000245907,9606.ENSP00000251595,9606.ENSP00000252244,9606.ENSP00000252486,9606.ENSP00000253496,9606.ENSP00000254722,9606.ENSP00000255030,…	CPB2,APOH,LBP,COMP,PON1,C5,VTN,GPLD1,HRG,APOB,PROC,APOA1,C3,HBA2,KRT1,APOE,F12,SERPINF1,CRP,ORM1,VWF,C9,C6,MCAM,KLKB1,HPX,LUM,KRT10,FCN3,AHSG,SERPING1,FCN2,PPBP,CLEC3B,CAMP,C2,FGB,F2,PLG,C1QB,IL1RAP,CLU,SERPINF2,C7,FBLN1,FGG,FN1,HP,APOA4,C8A,AGT,C4BPA,CFH,APOA2,S100A9,ADAMTSL4,ECM1,C8B,RBP4,C8G,MMRN2,GSN,MBL2,C1QC,F10,IGFBP3,CFI,SAA1,C1S,CD14,TF,ORM2,C4A,TNXB,MST1,C4B,CFB,PLTP,IGLL5,JCHAIN,HPR,C1…
GO:0032102	Negative regulation of response to external stimulus	24	387	0.9	1.85	2.29e-12	9606.ENSP00000181383,9606.ENSP00000205948,9606.ENSP00000223642,9606.ENSP00000226218,9606.ENSP00000232003,9606.ENSP00000234071,9606.ENSP00000236850,9606.ENSP00000252244,9606.ENSP00000252486,9606.ENSP00000253496,9606.ENSP00000254722,9606.ENSP00000255040,9606.ENSP00000264690,9606.ENSP00000278407,9606.ENSP00000306099,9606.ENSP00000308541,9606.ENSP00000308938,9606.ENSP00000321853,9606.ENSP00000323929,…	CPB2,APOH,C5,VTN,HRG,PROC,APOA1,KRT1,APOE,F12,SERPINF1,APCS,KLKB1,SERPING1,FGB,F2,PLG,SERPINF2,A2M,FGG,PROS1,SAA1,KNG1,FGA
GO:0051246	Regulation of protein metabolic process	58	2622	0.45	1.02	6.17e-12	9606.ENSP00000168148,9606.ENSP00000181383,9606.ENSP00000215727,9606.ENSP00000223642,9606.ENSP00000226218,9606.ENSP00000230036,9606.ENSP00000232003,9606.ENSP00000236850,9606.ENSP00000245907,9606.ENSP00000252486,9606.ENSP00000253496,9606.ENSP00000254722,9606.ENSP00000255040,9606.ENSP00000261336,9606.ENSP00000261994,9606.ENSP00000264690,9606.ENSP00000265029,9606.ENSP00000265132,9606.ENSP00000265983,…	SPP2,CPB2,SERPIND1,C5,VTN,GPLD1,HRG,APOA1,C3,APOE,F12,SERPINF1,APCS,PZP,SERPINA10,KLKB1,FETUB,AMBP,HPX,ITIH4,ITIH1,AHSG,SERPING1,COL6A3,CLEC3B,CAMP,F2,CLU,LPA,SERPINF2,A2M,SERPINA7,FBLN1,SERPINA5,SERPINA6,APOD,FN1,ITIH2,AGT,C4BPA,SERPINC1,S100A9,ECM1,GSN,IGFBP3,PROS1,C4A,TNXB,MST1,ITIH3,C4B,SERPINA1,SERPINA3,SERPINA4,UBB,KNG1,ACTB,FGA
GO:0050789	Regulation of biological process	133	11655	0.17	0.62	1.36e-11	9606.ENSP00000168148,9606.ENSP00000181383,9606.ENSP00000205948,9606.ENSP00000215727,9606.ENSP00000217407,9606.ENSP00000222271,9606.ENSP00000222381,9606.ENSP00000223642,9606.ENSP00000226218,9606.ENSP00000227667,9606.ENSP00000230036,9606.ENSP00000232003,9606.ENSP00000233242,9606.ENSP00000234071,9606.ENSP00000236850,9606.ENSP00000237014,9606.ENSP00000245907,9606.ENSP00000251595,9606.ENSP00000252244,…	SPP2,CPB2,APOH,SERPIND1,LBP,COMP,PON1,C5,VTN,APOC3,GPLD1,HRG,APOB,PROC,APOA1,TTR,C3,HBA2,KRT1,APOE,F12,SERPINF1,CRP,APCS,ORM1,PZP,VWF,SERPINA10,ATRN,C9,C6,LCAT,MCAM,KLKB1,FETUB,AMBP,HPX,ITIH4,LUM,KRT10,FCN3,ITIH1,AHSG,SERPING1,FCN2,AZGP1,PGLYRP2,COL6A3,ALB,PPBP,CLEC3B,CAMP,C2,FGB,VASN,F2,PLG,C1QB,IL1RAP,CLU,LPA,SERPINF2,C7,A2M,SERPINA7,FBLN1,SERPINA5,FGG,SERPINA6,APOD,FN1,HP,APOA4,ITIH2,COL18A1,C…
GO:0034375	High-density lipoprotein particle remodeling	9	16	1.86	2.79	2.69e-11	9606.ENSP00000227667,9606.ENSP00000236850,9606.ENSP00000252486,9606.ENSP00000264005,9606.ENSP00000350425,9606.ENSP00000356969,9606.ENSP00000365081,9606.ENSP00000417138,9606.ENSP00000465356	APOC3,APOA1,APOE,LCAT,APOA4,APOA2,APOM,PLTP,APOC1
GO:0080134	Regulation of response to stress	40	1373	0.57	1.17	5.71e-11	9606.ENSP00000181383,9606.ENSP00000205948,9606.ENSP00000217407,9606.ENSP00000226218,9606.ENSP00000232003,9606.ENSP00000234071,9606.ENSP00000236850,9606.ENSP00000245907,9606.ENSP00000252244,9606.ENSP00000252486,9606.ENSP00000253496,9606.ENSP00000254722,9606.ENSP00000255040,9606.ENSP00000264690,9606.ENSP00000265132,9606.ENSP00000265983,9606.ENSP00000270879,9606.ENSP00000273784,9606.ENSP00000278407,…	CPB2,APOH,LBP,VTN,HRG,PROC,APOA1,C3,KRT1,APOE,F12,SERPINF1,APCS,KLKB1,AMBP,HPX,FCN3,AHSG,SERPING1,FCN2,PGLYRP2,FGB,F2,PLG,CLU,SERPINF2,A2M,FGG,AGT,CFH,SERPINC1,S100A9,MMRN2,MBL2,PROS1,CFI,SAA1,KNG1,ACTB,FGA
GO:0043691	Reverse cholesterol transport	9	18	1.81	2.68	5.95e-11	9606.ENSP00000227667,9606.ENSP00000236850,9606.ENSP00000252486,9606.ENSP00000264005,9606.ENSP00000315130,9606.ENSP00000350425,9606.ENSP00000356969,9606.ENSP00000365081,9606.ENSP00000466775	APOC3,APOA1,APOE,LCAT,CLU,APOA4,APOA2,APOM,APOC2
GO:0051917	Regulation of fibrinolysis	9	18	1.81	2.68	5.95e-11	9606.ENSP00000181383,9606.ENSP00000205948,9606.ENSP00000226218,9606.ENSP00000232003,9606.ENSP00000253496,9606.ENSP00000264690,9606.ENSP00000308541,9606.ENSP00000308938,9606.ENSP00000321853	CPB2,APOH,VTN,HRG,F12,KLKB1,F2,PLG,SERPINF2
GO:1903027	Regulation of opsonization	9	18	1.81	2.68	5.95e-11	9606.ENSP00000245907,9606.ENSP00000270879,9606.ENSP00000291744,9606.ENSP00000299367,9606.ENSP00000356037,9606.ENSP00000363079,9606.ENSP00000396688,9606.ENSP00000415941,9606.ENSP00000416561	C3,FCN3,FCN2,C2,C4BPA,MBL2,C4A,C4B,CFB
GO:0006869	Lipid transport	21	329	0.91	1.73	6.32e-11	9606.ENSP00000205948,9606.ENSP00000217407,9606.ENSP00000227667,9606.ENSP00000233242,9606.ENSP00000236850,9606.ENSP00000252486,9606.ENSP00000264005,9606.ENSP00000315130,9606.ENSP00000317674,9606.ENSP00000321334,9606.ENSP00000333203,9606.ENSP00000345179,9606.ENSP00000350425,9606.ENSP00000356969,9606.ENSP00000360522,9606.ENSP00000365081,9606.ENSP00000381250,9606.ENSP00000417138,9606.ENSP00000465356,…	APOH,LBP,APOC3,APOB,APOA1,APOE,LCAT,CLU,APOL1,LPA,SERPINA5,APOD,APOA4,APOA2,RBP4,APOM,APOF,PLTP,APOC1,APOC2,APOC4
GO:0065008	Regulation of biological quality	67	3654	0.37	0.86	1.53e-10	9606.ENSP00000181383,9606.ENSP00000205948,9606.ENSP00000215727,9606.ENSP00000218099,9606.ENSP00000222271,9606.ENSP00000226218,9606.ENSP00000226355,9606.ENSP00000227667,9606.ENSP00000230036,9606.ENSP00000232003,9606.ENSP00000233242,9606.ENSP00000234071,9606.ENSP00000236850,9606.ENSP00000237014,9606.ENSP00000252244,9606.ENSP00000252486,9606.ENSP00000253496,9606.ENSP00000254722,9606.ENSP00000255030,…	CPB2,APOH,SERPIND1,F9,COMP,VTN,AFM,APOC3,GPLD1,HRG,APOB,PROC,APOA1,TTR,KRT1,APOE,F12,SERPINF1,CRP,VWF,SERPINA10,LCAT,CP,KLKB1,F13A1,HPX,SERPING1,AZGP1,ALB,FGB,F2,PLG,IL1RAP,CLU,CPN2,SERPINF2,SERPINA7,FBLN1,FGG,FN1,APOA4,AGT,F13B,SERPINC1,F5,APOA2,S100A9,RBP4,GSN,F10,APOM,SOD3,PROS1,SAA1,TF,SERPINA1,HGFAC,JCHAIN,SERPINA3,APOC2,APOC4,UBB,KNG1,HBB,ACTB,B2M,FGA
GO:0048519	Negative regulation of biological process	83	5313	0.3	0.76	2.21e-10	9606.ENSP00000168148,9606.ENSP00000181383,9606.ENSP00000205948,9606.ENSP00000215727,9606.ENSP00000217407,9606.ENSP00000222271,9606.ENSP00000223642,9606.ENSP00000226218,9606.ENSP00000227667,9606.ENSP00000230036,9606.ENSP00000232003,9606.ENSP00000234071,9606.ENSP00000236850,9606.ENSP00000245907,9606.ENSP00000252244,9606.ENSP00000252486,9606.ENSP00000253496,9606.ENSP00000254722,9606.ENSP00000255030,…	SPP2,CPB2,APOH,SERPIND1,LBP,COMP,C5,VTN,APOC3,GPLD1,HRG,PROC,APOA1,C3,KRT1,APOE,F12,SERPINF1,CRP,APCS,ORM1,PZP,SERPINA10,KLKB1,FETUB,AMBP,ITIH4,FCN3,ITIH1,AHSG,SERPING1,AZGP1,PGLYRP2,COL6A3,ALB,FGB,VASN,F2,PLG,CLU,LPA,SERPINF2,A2M,SERPINA7,FBLN1,SERPINA5,FGG,SERPINA6,APOD,FN1,HP,APOA4,ITIH2,COL18A1,AGT,C4BPA,QSOX1,SERPINC1,APOA2,ECM1,RBP4,PTGDS,MMRN2,GSN,MBL2,C1QC,APOM,IGFBP3,PROS1,SAA1,C4A,MST1,…
GO:0009617	Response to bacterium	27	663	0.72	1.34	5.37e-10	9606.ENSP00000217407,9606.ENSP00000233242,9606.ENSP00000245907,9606.ENSP00000255030,9606.ENSP00000291744,9606.ENSP00000292609,9606.ENSP00000296028,9606.ENSP00000296435,9606.ENSP00000299367,9606.ENSP00000306099,9606.ENSP00000308541,9606.ENSP00000348170,9606.ENSP00000356037,9606.ENSP00000357727,9606.ENSP00000363079,9606.ENSP00000385519,9606.ENSP00000385834,9606.ENSP00000415941,9606.ENSP00000416561,…	LBP,APOB,C3,CRP,FCN2,PGLYRP2,PPBP,CAMP,C2,FGB,F2,HP,C4BPA,S100A9,MBL2,CD14,TF,C4B,CFB,IGLL5,JCHAIN,CFD,IGHD,IGHV3-15,IGHV3-72,B2M,FGA
GO:0033344	Cholesterol efflux	9	27	1.63	2.3	1.03e-09	9606.ENSP00000227667,9606.ENSP00000233242,9606.ENSP00000236850,9606.ENSP00000252486,9606.ENSP00000350425,9606.ENSP00000356969,9606.ENSP00000365081,9606.ENSP00000465356,9606.ENSP00000466775	APOC3,APOB,APOA1,APOE,APOA4,APOA2,APOM,APOC1,APOC2
GO:1903028	Positive regulation of opsonization	8	16	1.81	2.36	1.17e-09	9606.ENSP00000245907,9606.ENSP00000270879,9606.ENSP00000291744,9606.ENSP00000299367,9606.ENSP00000363079,9606.ENSP00000396688,9606.ENSP00000415941,9606.ENSP00000416561	C3,FCN3,FCN2,C2,MBL2,C4A,C4B,CFB
GO:0015918	Sterol transport	12	82	1.28	2.01	1.33e-09	9606.ENSP00000227667,9606.ENSP00000233242,9606.ENSP00000236850,9606.ENSP00000252486,9606.ENSP00000264005,9606.ENSP00000315130,9606.ENSP00000350425,9606.ENSP00000356969,9606.ENSP00000365081,9606.ENSP00000417138,9606.ENSP00000465356,9606.ENSP00000466775	APOC3,APOB,APOA1,APOE,LCAT,CLU,APOA4,APOA2,APOM,PLTP,APOC1,APOC2
GO:0042742	Defense response to bacterium	19	306	0.9	1.57	1.33e-09	9606.ENSP00000217407,9606.ENSP00000255030,9606.ENSP00000291744,9606.ENSP00000292609,9606.ENSP00000296028,9606.ENSP00000296435,9606.ENSP00000306099,9606.ENSP00000308541,9606.ENSP00000348170,9606.ENSP00000357727,9606.ENSP00000363079,9606.ENSP00000385834,9606.ENSP00000431254,9606.ENSP00000440066,9606.ENSP00000478893,9606.ENSP00000479675,9606.ENSP00000480035,9606.ENSP00000497910,9606.ENSP00000498441	LBP,CRP,FCN2,PGLYRP2,PPBP,CAMP,FGB,F2,HP,S100A9,MBL2,TF,IGLL5,JCHAIN,IGHD,IGHV3-15,IGHV3-72,B2M,FGA
GO:0065009	Regulation of molecular function	59	3085	0.39	0.85	1.36e-09	9606.ENSP00000168148,9606.ENSP00000205948,9606.ENSP00000215727,9606.ENSP00000222381,9606.ENSP00000223642,9606.ENSP00000226218,9606.ENSP00000227667,9606.ENSP00000230036,9606.ENSP00000232003,9606.ENSP00000236850,9606.ENSP00000245907,9606.ENSP00000252486,9606.ENSP00000254722,9606.ENSP00000255040,9606.ENSP00000261336,9606.ENSP00000261994,9606.ENSP00000265029,9606.ENSP00000265132,9606.ENSP00000266041,…	SPP2,APOH,SERPIND1,PON1,C5,VTN,APOC3,GPLD1,HRG,APOA1,C3,APOE,SERPINF1,APCS,PZP,SERPINA10,FETUB,AMBP,ITIH4,ITIH1,AHSG,SERPING1,COL6A3,F2,IL1RAP,CLU,CPN2,LPA,SERPINF2,A2M,SERPINA7,FBLN1,SERPINA5,SERPINA6,FN1,HP,APOA4,ITIH2,AGT,SERPINC1,APOA2,S100A9,ECM1,GSN,IGFBP3,PROS1,C4A,TNXB,MST1,ITIH3,C4B,SERPINA1,SERPINA3,SERPINA4,APOC1,APOC2,KNG1,ACTB,B2M
GO:0016485	Protein processing	16	202	1.01	1.69	2.14e-09	9606.ENSP00000205948,9606.ENSP00000218099,9606.ENSP00000222271,9606.ENSP00000253496,9606.ENSP00000264690,9606.ENSP00000306099,9606.ENSP00000308541,9606.ENSP00000336829,9606.ENSP00000348170,9606.ENSP00000356771,9606.ENSP00000359446,9606.ENSP00000364709,9606.ENSP00000421801,9606.ENSP00000441828,9606.ENSP00000444271,9606.ENSP00000498441	APOH,F9,COMP,F12,KLKB1,FGB,F2,FGG,HP,F5,CPN1,F10,HGFAC,HPR,C1R,FGA
GO:0030301	Cholesterol transport	11	65	1.34	2.02	2.39e-09	9606.ENSP00000227667,9606.ENSP00000233242,9606.ENSP00000236850,9606.ENSP00000252486,9606.ENSP00000264005,9606.ENSP00000315130,9606.ENSP00000350425,9606.ENSP00000356969,9606.ENSP00000365081,9606.ENSP00000465356,9606.ENSP00000466775	APOC3,APOB,APOA1,APOE,LCAT,CLU,APOA4,APOA2,APOM,APOC1,APOC2
GO:0009892	Negative regulation of metabolic process	57	2982	0.39	0.84	3.75e-09	9606.ENSP00000168148,9606.ENSP00000181383,9606.ENSP00000215727,9606.ENSP00000217407,9606.ENSP00000223642,9606.ENSP00000226218,9606.ENSP00000227667,9606.ENSP00000230036,9606.ENSP00000232003,9606.ENSP00000236850,9606.ENSP00000245907,9606.ENSP00000252486,9606.ENSP00000254722,9606.ENSP00000255040,9606.ENSP00000259396,9606.ENSP00000261336,9606.ENSP00000261994,9606.ENSP00000265029,9606.ENSP00000265132,…	SPP2,CPB2,SERPIND1,LBP,C5,VTN,APOC3,GPLD1,HRG,APOA1,C3,APOE,SERPINF1,APCS,ORM1,PZP,SERPINA10,FETUB,AMBP,ITIH4,FCN3,ITIH1,AHSG,SERPING1,PGLYRP2,COL6A3,F2,CLU,LPA,SERPINF2,A2M,SERPINA7,FBLN1,SERPINA5,SERPINA6,APOD,FN1,HP,ITIH2,AGT,QSOX1,SERPINC1,APOA2,ECM1,IGFBP3,PROS1,C4A,MST1,ITIH3,C4B,SERPINA1,SERPINA3,SERPINA4,APOC1,APOC2,KNG1,FGA
GO:0002697	Regulation of immune effector process	20	383	0.83	1.4	6.57e-09	9606.ENSP00000217407,9606.ENSP00000236850,9606.ENSP00000245907,9606.ENSP00000265983,9606.ENSP00000270879,9606.ENSP00000278407,9606.ENSP00000291744,9606.ENSP00000292609,9606.ENSP00000299367,9606.ENSP00000323929,9606.ENSP00000356037,9606.ENSP00000356399,9606.ENSP00000356969,9606.ENSP00000360522,9606.ENSP00000363079,9606.ENSP00000378131,9606.ENSP00000396688,9606.ENSP00000415941,9606.ENSP00000416561,…	LBP,APOA1,C3,HPX,FCN3,SERPING1,FCN2,PGLYRP2,C2,A2M,C4BPA,CFH,APOA2,RBP4,MBL2,CFI,C4A,C4B,CFB,B2M
GO:0050766	Positive regulation of phagocytosis	11	75	1.28	1.86	9.26e-09	9606.ENSP00000236850,9606.ENSP00000245907,9606.ENSP00000270879,9606.ENSP00000273784,9606.ENSP00000291744,9606.ENSP00000299367,9606.ENSP00000356969,9606.ENSP00000363079,9606.ENSP00000396688,9606.ENSP00000415941,9606.ENSP00000416561	APOA1,C3,FCN3,AHSG,FCN2,C2,APOA2,MBL2,C4A,C4B,CFB
GO:0033700	Phospholipid efflux	7	12	1.88	2.15	1.02e-08	9606.ENSP00000227667,9606.ENSP00000236850,9606.ENSP00000252486,9606.ENSP00000350425,9606.ENSP00000356969,9606.ENSP00000465356,9606.ENSP00000466775	APOC3,APOA1,APOE,APOA4,APOA2,APOC1,APOC2
GO:0034377	Plasma lipoprotein particle assembly	8	23	1.65	2.07	1.08e-08	9606.ENSP00000227667,9606.ENSP00000233242,9606.ENSP00000236850,9606.ENSP00000252486,9606.ENSP00000350425,9606.ENSP00000356969,9606.ENSP00000365081,9606.ENSP00000465356	APOC3,APOB,APOA1,APOE,APOA4,APOA2,APOM,APOC1
GO:0034381	Plasma lipoprotein particle clearance	8	24	1.63	2.03	1.42e-08	9606.ENSP00000227667,9606.ENSP00000233242,9606.ENSP00000236850,9606.ENSP00000252486,9606.ENSP00000356969,9606.ENSP00000365081,9606.ENSP00000465356,9606.ENSP00000466775	APOC3,APOB,APOA1,APOE,APOA2,APOM,APOC1,APOC2
GO:0060627	Regulation of vesicle-mediated transport	23	551	0.73	1.24	1.42e-08	9606.ENSP00000226218,9606.ENSP00000227667,9606.ENSP00000236850,9606.ENSP00000245907,9606.ENSP00000252486,9606.ENSP00000270879,9606.ENSP00000273784,9606.ENSP00000291744,9606.ENSP00000299367,9606.ENSP00000306099,9606.ENSP00000315130,9606.ENSP00000336829,9606.ENSP00000356969,9606.ENSP00000363079,9606.ENSP00000385519,9606.ENSP00000385834,9606.ENSP00000396688,9606.ENSP00000415941,9606.ENSP00000416561,…	VTN,APOC3,APOA1,C3,APOE,FCN3,AHSG,FCN2,C2,FGB,CLU,FGG,APOA2,MBL2,CD14,TF,C4A,C4B,CFB,APOC1,APOC2,B2M,FGA
GO:0051918	Negative regulation of fibrinolysis	7	13	1.84	2.1	1.5e-08	9606.ENSP00000181383,9606.ENSP00000205948,9606.ENSP00000226218,9606.ENSP00000232003,9606.ENSP00000308541,9606.ENSP00000308938,9606.ENSP00000321853	CPB2,APOH,VTN,HRG,F2,PLG,SERPINF2
GO:1905952	Regulation of lipid localization	14	167	1.03	1.58	1.94e-08	9606.ENSP00000222381,9606.ENSP00000227667,9606.ENSP00000233242,9606.ENSP00000236850,9606.ENSP00000245907,9606.ENSP00000252486,9606.ENSP00000255030,9606.ENSP00000350425,9606.ENSP00000355627,9606.ENSP00000356969,9606.ENSP00000417138,9606.ENSP00000465356,9606.ENSP00000466775,9606.ENSP00000468236	PON1,APOC3,APOB,APOA1,C3,APOE,CRP,APOA4,AGT,APOA2,PLTP,APOC1,APOC2,APOC4
GO:0030194	Positive regulation of blood coagulation	8	28	1.57	1.9	3.79e-08	9606.ENSP00000181383,9606.ENSP00000205948,9606.ENSP00000226218,9606.ENSP00000232003,9606.ENSP00000253496,9606.ENSP00000308541,9606.ENSP00000308938,9606.ENSP00000321853	CPB2,APOH,VTN,HRG,F12,F2,PLG,SERPINF2
GO:0031347	Regulation of defense response	24	638	0.69	1.15	3.86e-08	9606.ENSP00000217407,9606.ENSP00000234071,9606.ENSP00000236850,9606.ENSP00000245907,9606.ENSP00000252244,9606.ENSP00000252486,9606.ENSP00000253496,9606.ENSP00000254722,9606.ENSP00000255040,9606.ENSP00000264690,9606.ENSP00000265983,9606.ENSP00000270879,9606.ENSP00000273784,9606.ENSP00000278407,9606.ENSP00000291744,9606.ENSP00000292609,9606.ENSP00000323929,9606.ENSP00000355627,9606.ENSP00000356399,…	LBP,PROC,APOA1,C3,KRT1,APOE,F12,SERPINF1,APCS,KLKB1,HPX,FCN3,AHSG,SERPING1,FCN2,PGLYRP2,A2M,AGT,CFH,S100A9,MMRN2,MBL2,CFI,SAA1
GO:0098869	Cellular oxidant detoxification	11	91	1.19	1.65	5.47e-08	9606.ENSP00000251595,9606.ENSP00000252486,9606.ENSP00000265132,9606.ENSP00000295897,9606.ENSP00000348170,9606.ENSP00000350425,9606.ENSP00000357727,9606.ENSP00000365081,9606.ENSP00000371554,9606.ENSP00000373477,9606.ENSP00000494175	HBA2,APOE,AMBP,ALB,HP,APOA4,S100A9,APOM,SOD3,GPX3,HBB
GO:0006508	Proteolysis	33	1247	0.53	0.94	8.74e-08	9606.ENSP00000181383,9606.ENSP00000205948,9606.ENSP00000218099,9606.ENSP00000222271,9606.ENSP00000234071,9606.ENSP00000245907,9606.ENSP00000253496,9606.ENSP00000264690,9606.ENSP00000270879,9606.ENSP00000277903,9606.ENSP00000291744,9606.ENSP00000299367,9606.ENSP00000306099,9606.ENSP00000308541,9606.ENSP00000308938,9606.ENSP00000321334,9606.ENSP00000336829,9606.ENSP00000348170,9606.ENSP00000356399,…	CPB2,APOH,F9,COMP,PROC,C3,F12,KLKB1,FCN3,HABP2,FCN2,C2,FGB,F2,PLG,LPA,FGG,HP,CFH,F5,CPN1,MBL2,F10,CFI,C1S,MST1,CFB,HGFAC,HPR,C1R,CFD,UBB,FGA
GO:0051050	Positive regulation of transport	28	915	0.6	1.01	9.77e-08	9606.ENSP00000181383,9606.ENSP00000222381,9606.ENSP00000226218,9606.ENSP00000230036,9606.ENSP00000236850,9606.ENSP00000245907,9606.ENSP00000252486,9606.ENSP00000270879,9606.ENSP00000273784,9606.ENSP00000291744,9606.ENSP00000299367,9606.ENSP00000306099,9606.ENSP00000308541,9606.ENSP00000315130,9606.ENSP00000336829,9606.ENSP00000355627,9606.ENSP00000356969,9606.ENSP00000360522,9606.ENSP00000363079,…	CPB2,PON1,VTN,GPLD1,APOA1,C3,APOE,FCN3,AHSG,FCN2,C2,FGB,F2,CLU,FGG,AGT,APOA2,RBP4,MBL2,CD14,TF,C4A,C4B,CFB,PLTP,ACTB,B2M,FGA
GO:0030168	Platelet activation	11	97	1.16	1.58	9.83e-08	9606.ENSP00000222271,9606.ENSP00000232003,9606.ENSP00000261405,9606.ENSP00000306099,9606.ENSP00000308541,9606.ENSP00000336829,9606.ENSP00000346839,9606.ENSP00000384906,9606.ENSP00000494175,9606.ENSP00000494750,9606.ENSP00000498441	COMP,HRG,VWF,FGB,F2,FGG,FN1,SAA1,HBB,ACTB,FGA
GO:0008228	Opsonization	6	9	1.93	1.89	1.21e-07	9606.ENSP00000217407,9606.ENSP00000245907,9606.ENSP00000255030,9606.ENSP00000291744,9606.ENSP00000363079,9606.ENSP00000415941	LBP,C3,CRP,FCN2,MBL2,C4B
GO:0015850	Organic hydroxy compound transport	13	163	1.01	1.43	1.45e-07	9606.ENSP00000227667,9606.ENSP00000233242,9606.ENSP00000236850,9606.ENSP00000252486,9606.ENSP00000264005,9606.ENSP00000315130,9606.ENSP00000350425,9606.ENSP00000356969,9606.ENSP00000360522,9606.ENSP00000365081,9606.ENSP00000417138,9606.ENSP00000465356,9606.ENSP00000466775	APOC3,APOB,APOA1,APOE,LCAT,CLU,APOA4,APOA2,RBP4,APOM,PLTP,APOC1,APOC2
GO:0034370	Triglyceride-rich lipoprotein particle remodeling	6	10	1.89	1.83	1.87e-07	9606.ENSP00000236850,9606.ENSP00000252486,9606.ENSP00000264005,9606.ENSP00000350425,9606.ENSP00000356969,9606.ENSP00000466775	APOA1,APOE,LCAT,APOA4,APOA2,APOC2
GO:0019835	Cytolysis	7	23	1.59	1.7	3.17e-07	9606.ENSP00000223642,9606.ENSP00000263408,9606.ENSP00000263413,9606.ENSP00000322061,9606.ENSP00000354458,9606.ENSP00000360281,9606.ENSP00000360697	C5,C9,C6,C7,C8A,C8B,C8G
GO:0010605	Negative regulation of macromolecule metabolic process	50	2760	0.37	0.72	5.55e-07	9606.ENSP00000168148,9606.ENSP00000181383,9606.ENSP00000215727,9606.ENSP00000217407,9606.ENSP00000223642,9606.ENSP00000226218,9606.ENSP00000232003,9606.ENSP00000236850,9606.ENSP00000245907,9606.ENSP00000252486,9606.ENSP00000254722,9606.ENSP00000255040,9606.ENSP00000259396,9606.ENSP00000261336,9606.ENSP00000261994,9606.ENSP00000265029,9606.ENSP00000265132,9606.ENSP00000266041,9606.ENSP00000270879,…	SPP2,CPB2,SERPIND1,LBP,C5,VTN,HRG,APOA1,C3,APOE,SERPINF1,APCS,ORM1,PZP,SERPINA10,FETUB,AMBP,ITIH4,FCN3,ITIH1,AHSG,SERPING1,PGLYRP2,COL6A3,F2,CLU,LPA,SERPINF2,A2M,SERPINA7,FBLN1,SERPINA5,SERPINA6,APOD,FN1,ITIH2,AGT,SERPINC1,APOA2,ECM1,IGFBP3,PROS1,C4A,ITIH3,C4B,SERPINA1,SERPINA3,SERPINA4,KNG1,FGA
GO:0051240	Positive regulation of multicellular organismal process	35	1505	0.48	0.83	5.96e-07	9606.ENSP00000181383,9606.ENSP00000205948,9606.ENSP00000217407,9606.ENSP00000223642,9606.ENSP00000226218,9606.ENSP00000230036,9606.ENSP00000232003,9606.ENSP00000245907,9606.ENSP00000252486,9606.ENSP00000253496,9606.ENSP00000254722,9606.ENSP00000259396,9606.ENSP00000266718,9606.ENSP00000296435,9606.ENSP00000306099,9606.ENSP00000308541,9606.ENSP00000308938,9606.ENSP00000314807,9606.ENSP00000315130,…	CPB2,APOH,LBP,C5,VTN,GPLD1,HRG,C3,APOE,F12,SERPINF1,ORM1,LUM,CAMP,FGB,F2,PLG,IL1RAP,CLU,SERPINF2,FGG,FN1,AGT,APOA2,ECM1,MMRN2,SAA1,CD14,ORM2,MST1,APOC2,IGHD,ACTB,B2M,FGA
GO:0032374	Regulation of cholesterol transport	9	64	1.26	1.49	6.01e-07	9606.ENSP00000222381,9606.ENSP00000227667,9606.ENSP00000236850,9606.ENSP00000252486,9606.ENSP00000350425,9606.ENSP00000356969,9606.ENSP00000417138,9606.ENSP00000465356,9606.ENSP00000466775	PON1,APOC3,APOA1,APOE,APOA4,APOA2,PLTP,APOC1,APOC2
GO:0042157	Lipoprotein metabolic process	11	123	1.06	1.34	8.87e-07	9606.ENSP00000227667,9606.ENSP00000230036,9606.ENSP00000233242,9606.ENSP00000236850,9606.ENSP00000252486,9606.ENSP00000264005,9606.ENSP00000317674,9606.ENSP00000350425,9606.ENSP00000356969,9606.ENSP00000365081,9606.ENSP00000465356	APOC3,GPLD1,APOB,APOA1,APOE,LCAT,APOL1,APOA4,APOA2,APOM,APOC1
GO:0048585	Negative regulation of response to stimulus	36	1612	0.46	0.8	9.35e-07	9606.ENSP00000181383,9606.ENSP00000205948,9606.ENSP00000223642,9606.ENSP00000226218,9606.ENSP00000232003,9606.ENSP00000234071,9606.ENSP00000236850,9606.ENSP00000252244,9606.ENSP00000252486,9606.ENSP00000253496,9606.ENSP00000254722,9606.ENSP00000255040,9606.ENSP00000264690,9606.ENSP00000265132,9606.ENSP00000273784,9606.ENSP00000278407,9606.ENSP00000292609,9606.ENSP00000306099,9606.ENSP00000306864,…	CPB2,APOH,C5,VTN,HRG,PROC,APOA1,KRT1,APOE,F12,SERPINF1,APCS,KLKB1,AMBP,AHSG,SERPING1,PGLYRP2,FGB,VASN,F2,PLG,CLU,SERPINF2,A2M,FBLN1,FGG,APOD,AGT,C4BPA,ECM1,MMRN2,IGFBP3,PROS1,SAA1,KNG1,FGA
GO:0051172	Negative regulation of nitrogen compound metabolic process	45	2403	0.38	0.71	1.62e-06	9606.ENSP00000168148,9606.ENSP00000181383,9606.ENSP00000215727,9606.ENSP00000223642,9606.ENSP00000226218,9606.ENSP00000232003,9606.ENSP00000245907,9606.ENSP00000252486,9606.ENSP00000254722,9606.ENSP00000255040,9606.ENSP00000261336,9606.ENSP00000261994,9606.ENSP00000265029,9606.ENSP00000265132,9606.ENSP00000266041,9606.ENSP00000270879,9606.ENSP00000273283,9606.ENSP00000273784,9606.ENSP00000278407,…	SPP2,CPB2,SERPIND1,C5,VTN,HRG,C3,APOE,SERPINF1,APCS,PZP,SERPINA10,FETUB,AMBP,ITIH4,FCN3,ITIH1,AHSG,SERPING1,COL6A3,F2,CLU,LPA,SERPINF2,A2M,SERPINA7,FBLN1,SERPINA5,SERPINA6,APOD,ITIH2,AGT,SERPINC1,ECM1,IGFBP3,PROS1,C4A,ITIH3,C4B,SERPINA1,SERPINA3,SERPINA4,APOC1,KNG1,FGA
GO:0034384	High-density lipoprotein particle clearance	5	7	1.96	1.55	2.29e-06	9606.ENSP00000236850,9606.ENSP00000252486,9606.ENSP00000356969,9606.ENSP00000365081,9606.ENSP00000466775	APOA1,APOE,APOA2,APOM,APOC2
GO:0001817	Regulation of cytokine production	23	739	0.6	0.91	2.49e-06	9606.ENSP00000217407,9606.ENSP00000223642,9606.ENSP00000236850,9606.ENSP00000245907,9606.ENSP00000255030,9606.ENSP00000259396,9606.ENSP00000266718,9606.ENSP00000292609,9606.ENSP00000296435,9606.ENSP00000308541,9606.ENSP00000314807,9606.ENSP00000315130,9606.ENSP00000321853,9606.ENSP00000331544,9606.ENSP00000345179,9606.ENSP00000346839,9606.ENSP00000355627,9606.ENSP00000356969,9606.ENSP00000384906,…	LBP,C5,APOA1,C3,CRP,ORM1,LUM,PGLYRP2,CAMP,F2,IL1RAP,CLU,SERPINF2,FBLN1,APOD,FN1,AGT,APOA2,SAA1,CD14,ORM2,IGHD,B2M
GO:0051004	Regulation of lipoprotein lipase activity	6	18	1.63	1.48	2.67e-06	9606.ENSP00000205948,9606.ENSP00000227667,9606.ENSP00000236850,9606.ENSP00000350425,9606.ENSP00000465356,9606.ENSP00000466775	APOH,APOC3,APOA1,APOA4,APOC1,APOC2
GO:1905920	Positive regulation of CoA-transferase activity	5	8	1.91	1.49	3.62e-06	9606.ENSP00000236850,9606.ENSP00000252486,9606.ENSP00000350425,9606.ENSP00000355627,9606.ENSP00000356969	APOA1,APOE,APOA4,AGT,APOA2
GO:0019730	Antimicrobial humoral response	11	149	0.98	1.15	5.27e-06	9606.ENSP00000232003,9606.ENSP00000296028,9606.ENSP00000296435,9606.ENSP00000306099,9606.ENSP00000308541,9606.ENSP00000357727,9606.ENSP00000385834,9606.ENSP00000440066,9606.ENSP00000493985,9606.ENSP00000497910,9606.ENSP00000498441	HRG,PPBP,CAMP,FGB,F2,S100A9,TF,JCHAIN,KNG1,B2M,FGA
GO:0034372	Very-low-density lipoprotein particle remodeling	5	9	1.85	1.44	5.48e-06	9606.ENSP00000236850,9606.ENSP00000252486,9606.ENSP00000264005,9606.ENSP00000350425,9606.ENSP00000466775	APOA1,APOE,LCAT,APOA4,APOC2
GO:0008203	Cholesterol metabolic process	10	119	1.03	1.17	6.92e-06	9606.ENSP00000222381,9606.ENSP00000233242,9606.ENSP00000236850,9606.ENSP00000252486,9606.ENSP00000264005,9606.ENSP00000317674,9606.ENSP00000350425,9606.ENSP00000356969,9606.ENSP00000381250,9606.ENSP00000465356	PON1,APOB,APOA1,APOE,LCAT,APOL1,APOA4,APOA2,APOF,APOC1
GO:0030449	Regulation of complement activation	6	22	1.55	1.36	6.92e-06	9606.ENSP00000245907,9606.ENSP00000278407,9606.ENSP00000323929,9606.ENSP00000356037,9606.ENSP00000356399,9606.ENSP00000378131	C3,SERPING1,A2M,C4BPA,CFH,CFI
GO:0042632	Cholesterol homeostasis	9	89	1.11	1.2	7.34e-06	9606.ENSP00000227667,9606.ENSP00000233242,9606.ENSP00000236850,9606.ENSP00000252486,9606.ENSP00000264005,9606.ENSP00000350425,9606.ENSP00000356969,9606.ENSP00000365081,9606.ENSP00000466775	APOC3,APOB,APOA1,APOE,LCAT,APOA4,APOA2,APOM,APOC2
GO:0090207	Regulation of triglyceride metabolic process	7	40	1.35	1.3	7.5e-06	9606.ENSP00000227667,9606.ENSP00000230036,9606.ENSP00000236850,9606.ENSP00000245907,9606.ENSP00000252486,9606.ENSP00000350425,9606.ENSP00000466775	APOC3,GPLD1,APOA1,C3,APOE,APOA4,APOC2
GO:0031639	Plasminogen activation	5	11	1.77	1.35	1.12e-05	9606.ENSP00000205948,9606.ENSP00000264690,9606.ENSP00000306099,9606.ENSP00000336829,9606.ENSP00000498441	APOH,KLKB1,FGB,FGG,FGA
GO:0070527	Platelet aggregation	7	43	1.32	1.25	1.14e-05	9606.ENSP00000222271,9606.ENSP00000306099,9606.ENSP00000336829,9606.ENSP00000346839,9606.ENSP00000494175,9606.ENSP00000494750,9606.ENSP00000498441	COMP,FGB,FGG,FN1,HBB,ACTB,FGA
GO:0032501	Multicellular organismal process	82	6490	0.21	0.53	1.38e-05	9606.ENSP00000168148,9606.ENSP00000181383,9606.ENSP00000205948,9606.ENSP00000215727,9606.ENSP00000218099,9606.ENSP00000222271,9606.ENSP00000223642,9606.ENSP00000226218,9606.ENSP00000227667,9606.ENSP00000230036,9606.ENSP00000232003,9606.ENSP00000233242,9606.ENSP00000234071,9606.ENSP00000236850,9606.ENSP00000245907,9606.ENSP00000252244,9606.ENSP00000252486,9606.ENSP00000253496,9606.ENSP00000254722,…	SPP2,CPB2,APOH,SERPIND1,F9,COMP,C5,VTN,APOC3,GPLD1,HRG,APOB,PROC,APOA1,C3,KRT1,APOE,F12,SERPINF1,CRP,PZP,VWF,SERPINA10,ATRN,C6,LCAT,MCAM,KLKB1,F13A1,AMBP,LUM,AHSG,SERPING1,AZGP1,ALB,CLEC3B,FGB,F2,PLG,CLU,LPA,SERPINF2,A2M,FBLN1,SERPINA5,FGG,APOD,FN1,APOA4,COL18A1,AGT,F13B,SERPINC1,F5,APOA2,S100A9,ECM1,RBP4,MMRN2,GSN,F10,APOM,IGFBP3,SOD3,PROS1,SAA1,TF,MST1,SERPINA1,PLTP,HGFAC,SELENOP,JCHAIN,SERPINA…
GO:0032103	Positive regulation of response to external stimulus	17	453	0.68	0.89	1.46e-05	9606.ENSP00000181383,9606.ENSP00000205948,9606.ENSP00000217407,9606.ENSP00000226218,9606.ENSP00000232003,9606.ENSP00000245907,9606.ENSP00000265983,9606.ENSP00000270879,9606.ENSP00000291744,9606.ENSP00000308541,9606.ENSP00000308938,9606.ENSP00000321853,9606.ENSP00000355627,9606.ENSP00000357727,9606.ENSP00000361097,9606.ENSP00000363079,9606.ENSP00000385519	CPB2,APOH,LBP,VTN,HRG,C3,HPX,FCN3,FCN2,F2,PLG,SERPINF2,AGT,S100A9,MMRN2,MBL2,CD14
GO:0006910	Phagocytosis, recognition	6	26	1.47	1.26	1.53e-05	9606.ENSP00000270879,9606.ENSP00000291744,9606.ENSP00000431254,9606.ENSP00000478893,9606.ENSP00000479675,9606.ENSP00000480035	FCN3,FCN2,IGLL5,IGHD,IGHV3-15,IGHV3-72
GO:0034380	High-density lipoprotein particle assembly	5	12	1.73	1.31	1.53e-05	9606.ENSP00000236850,9606.ENSP00000252486,9606.ENSP00000350425,9606.ENSP00000356969,9606.ENSP00000365081	APOA1,APOE,APOA4,APOA2,APOM
GO:0002920	Regulation of humoral immune response	7	46	1.29	1.2	1.66e-05	9606.ENSP00000245907,9606.ENSP00000265983,9606.ENSP00000278407,9606.ENSP00000323929,9606.ENSP00000356037,9606.ENSP00000356399,9606.ENSP00000378131	C3,HPX,SERPING1,A2M,C4BPA,CFH,CFI
GO:0019538	Protein metabolic process	58	3910	0.28	0.57	2.16e-05	9606.ENSP00000181383,9606.ENSP00000205948,9606.ENSP00000218099,9606.ENSP00000222271,9606.ENSP00000227667,9606.ENSP00000230036,9606.ENSP00000233242,9606.ENSP00000234071,9606.ENSP00000236850,9606.ENSP00000245907,9606.ENSP00000252244,9606.ENSP00000252486,9606.ENSP00000253496,9606.ENSP00000264005,9606.ENSP00000264690,9606.ENSP00000264870,9606.ENSP00000265132,9606.ENSP00000265983,9606.ENSP00000269576,…	CPB2,APOH,F9,COMP,APOC3,GPLD1,APOB,PROC,APOA1,C3,KRT1,APOE,F12,LCAT,KLKB1,F13A1,AMBP,HPX,KRT10,FCN3,HABP2,FCN2,C2,FGB,F2,PLG,CLU,APOL1,LPA,FBLN1,FGG,FN1,HP,APOA4,F13B,CFH,F5,APOA2,S100A9,CPN1,GSN,MBL2,F10,APOM,IGFBP3,CFI,C1S,MST1,CFB,HGFAC,HPR,C1R,APOC1,CFD,UBB,ACTB,B2M,FGA
GO:0032368	Regulation of lipid transport	10	139	0.97	1.03	2.42e-05	9606.ENSP00000222381,9606.ENSP00000227667,9606.ENSP00000236850,9606.ENSP00000252486,9606.ENSP00000350425,9606.ENSP00000355627,9606.ENSP00000356969,9606.ENSP00000417138,9606.ENSP00000465356,9606.ENSP00000466775	PON1,APOC3,APOA1,APOE,APOA4,AGT,APOA2,PLTP,APOC1,APOC2
GO:0097746	Blood vessel diameter maintenance	10	140	0.96	1.03	2.56e-05	9606.ENSP00000222271,9606.ENSP00000252486,9606.ENSP00000255030,9606.ENSP00000306099,9606.ENSP00000321853,9606.ENSP00000336829,9606.ENSP00000355627,9606.ENSP00000371554,9606.ENSP00000493985,9606.ENSP00000498441	COMP,APOE,CRP,FGB,SERPINF2,FGG,AGT,SOD3,KNG1,FGA
GO:0010896	Regulation of triglyceride catabolic process	5	14	1.66	1.23	2.68e-05	9606.ENSP00000227667,9606.ENSP00000230036,9606.ENSP00000236850,9606.ENSP00000350425,9606.ENSP00000466775	APOC3,GPLD1,APOA1,APOA4,APOC2
GO:0032375	Negative regulation of cholesterol transport	5	14	1.66	1.23	2.68e-05	9606.ENSP00000227667,9606.ENSP00000252486,9606.ENSP00000356969,9606.ENSP00000465356,9606.ENSP00000466775	APOC3,APOE,APOA2,APOC1,APOC2
GO:0010628	Positive regulation of gene expression	27	1146	0.48	0.71	2.82e-05	9606.ENSP00000217407,9606.ENSP00000223642,9606.ENSP00000233242,9606.ENSP00000245907,9606.ENSP00000253496,9606.ENSP00000255030,9606.ENSP00000259396,9606.ENSP00000264690,9606.ENSP00000265983,9606.ENSP00000266718,9606.ENSP00000296130,9606.ENSP00000296435,9606.ENSP00000314807,9606.ENSP00000315130,9606.ENSP00000321853,9606.ENSP00000331544,9606.ENSP00000346839,9606.ENSP00000355627,9606.ENSP00000356969,…	LBP,C5,APOB,C3,F12,CRP,ORM1,KLKB1,HPX,LUM,CLEC3B,CAMP,IL1RAP,CLU,SERPINF2,FBLN1,FN1,AGT,APOA2,RBP4,GSN,SAA1,CD14,ORM2,MST1,IGHD,B2M
GO:0051702	Biological process involved in interaction with symbiont	9	108	1.03	1.05	2.95e-05	9606.ENSP00000232003,9606.ENSP00000252486,9606.ENSP00000255040,9606.ENSP00000296435,9606.ENSP00000308541,9606.ENSP00000308938,9606.ENSP00000317674,9606.ENSP00000346839,9606.ENSP00000363079	HRG,APOE,APCS,CAMP,F2,PLG,APOL1,FN1,MBL2
GO:0050727	Regulation of inflammatory response	15	371	0.72	0.87	3.02e-05	9606.ENSP00000217407,9606.ENSP00000234071,9606.ENSP00000236850,9606.ENSP00000245907,9606.ENSP00000252244,9606.ENSP00000252486,9606.ENSP00000253496,9606.ENSP00000254722,9606.ENSP00000255040,9606.ENSP00000264690,9606.ENSP00000273784,9606.ENSP00000292609,9606.ENSP00000355627,9606.ENSP00000357727,9606.ENSP00000384906	LBP,PROC,APOA1,C3,KRT1,APOE,F12,SERPINF1,APCS,KLKB1,AHSG,PGLYRP2,AGT,S100A9,SAA1
GO:0009636	Response to toxic substance	12	229	0.83	0.93	3.59e-05	9606.ENSP00000222381,9606.ENSP00000251595,9606.ENSP00000252486,9606.ENSP00000265132,9606.ENSP00000295897,9606.ENSP00000348170,9606.ENSP00000350425,9606.ENSP00000357727,9606.ENSP00000365081,9606.ENSP00000371554,9606.ENSP00000373477,9606.ENSP00000494175	PON1,HBA2,APOE,AMBP,ALB,HP,APOA4,S100A9,APOM,SOD3,GPX3,HBB
GO:0034382	Chylomicron remnant clearance	4	5	2.01	1.23	3.9e-05	9606.ENSP00000227667,9606.ENSP00000252486,9606.ENSP00000465356,9606.ENSP00000466775	APOC3,APOE,APOC1,APOC2
GO:0072377	Blood coagulation, common pathway	4	5	2.01	1.23	3.9e-05	9606.ENSP00000308541,9606.ENSP00000356771,9606.ENSP00000364709,9606.ENSP00000498441	F2,F5,F10,FGA
GO:0019222	Regulation of metabolic process	83	6784	0.2	0.5	4.2e-05	9606.ENSP00000168148,9606.ENSP00000181383,9606.ENSP00000215727,9606.ENSP00000217407,9606.ENSP00000222271,9606.ENSP00000223642,9606.ENSP00000226218,9606.ENSP00000227667,9606.ENSP00000230036,9606.ENSP00000232003,9606.ENSP00000233242,9606.ENSP00000236850,9606.ENSP00000245907,9606.ENSP00000252486,9606.ENSP00000253496,9606.ENSP00000254722,9606.ENSP00000255030,9606.ENSP00000255040,9606.ENSP00000259396,…	SPP2,CPB2,SERPIND1,LBP,COMP,C5,VTN,APOC3,GPLD1,HRG,APOB,APOA1,C3,APOE,F12,SERPINF1,CRP,APCS,ORM1,PZP,SERPINA10,KLKB1,FETUB,AMBP,HPX,ITIH4,LUM,FCN3,ITIH1,AHSG,SERPING1,PGLYRP2,COL6A3,CLEC3B,CAMP,F2,IL1RAP,CLU,LPA,SERPINF2,A2M,SERPINA7,FBLN1,SERPINA5,SERPINA6,APOD,FN1,HP,APOA4,ITIH2,AGT,C4BPA,QSOX1,SERPINC1,APOA2,S100A9,ECM1,RBP4,GSN,IGFBP3,PROS1,SAA1,CD14,TF,ORM2,C4A,TNXB,MST1,ITIH3,C4B,SERPINA1,J…
GO:0007155	Cell adhesion	24	965	0.51	0.7	5.29e-05	9606.ENSP00000222271,9606.ENSP00000226218,9606.ENSP00000261405,9606.ENSP00000262919,9606.ENSP00000264036,9606.ENSP00000265132,9606.ENSP00000277903,9606.ENSP00000292401,9606.ENSP00000295550,9606.ENSP00000306099,9606.ENSP00000314807,9606.ENSP00000336829,9606.ENSP00000346839,9606.ENSP00000350425,9606.ENSP00000352798,9606.ENSP00000357727,9606.ENSP00000361097,9606.ENSP00000369071,9606.ENSP00000407685,…	COMP,VTN,VWF,ATRN,MCAM,AMBP,HABP2,AZGP1,COL6A3,FGB,IL1RAP,FGG,FN1,APOA4,COL18A1,S100A9,MMRN2,POSTN,TNXB,IGFALS,HBB,ACTB,SELL,FGA
GO:0032879	Regulation of localization	38	2103	0.37	0.61	5.76e-05	9606.ENSP00000181383,9606.ENSP00000222381,9606.ENSP00000226218,9606.ENSP00000227667,9606.ENSP00000230036,9606.ENSP00000233242,9606.ENSP00000236850,9606.ENSP00000245907,9606.ENSP00000252486,9606.ENSP00000255030,9606.ENSP00000270879,9606.ENSP00000273784,9606.ENSP00000291744,9606.ENSP00000299367,9606.ENSP00000306099,9606.ENSP00000308541,9606.ENSP00000315130,9606.ENSP00000336829,9606.ENSP00000345179,…	CPB2,PON1,VTN,APOC3,GPLD1,APOB,APOA1,C3,APOE,CRP,FCN3,AHSG,FCN2,C2,FGB,F2,CLU,FGG,APOD,APOA4,AGT,APOA2,RBP4,GSN,MBL2,SAA1,CD14,TF,C4A,C4B,CFB,PLTP,APOC1,APOC2,APOC4,ACTB,B2M,FGA
GO:0010901	Regulation of very-low-density lipoprotein particle remodeling	4	6	1.93	1.17	6.19e-05	9606.ENSP00000227667,9606.ENSP00000236850,9606.ENSP00000356969,9606.ENSP00000466775	APOC3,APOA1,APOA2,APOC2
GO:0051049	Regulation of transport	34	1763	0.39	0.62	6.19e-05	9606.ENSP00000181383,9606.ENSP00000222381,9606.ENSP00000226218,9606.ENSP00000227667,9606.ENSP00000230036,9606.ENSP00000236850,9606.ENSP00000245907,9606.ENSP00000252486,9606.ENSP00000270879,9606.ENSP00000273784,9606.ENSP00000291744,9606.ENSP00000299367,9606.ENSP00000306099,9606.ENSP00000308541,9606.ENSP00000315130,9606.ENSP00000336829,9606.ENSP00000345179,9606.ENSP00000350425,9606.ENSP00000355627,…	CPB2,PON1,VTN,APOC3,GPLD1,APOA1,C3,APOE,FCN3,AHSG,FCN2,C2,FGB,F2,CLU,FGG,APOD,APOA4,AGT,APOA2,RBP4,MBL2,SAA1,CD14,TF,C4A,C4B,CFB,PLTP,APOC1,APOC2,ACTB,B2M,FGA
GO:0060191	Regulation of lipase activity	8	88	1.07	0.99	6.94e-05	9606.ENSP00000205948,9606.ENSP00000227667,9606.ENSP00000236850,9606.ENSP00000350425,9606.ENSP00000355627,9606.ENSP00000356969,9606.ENSP00000465356,9606.ENSP00000466775	APOH,APOC3,APOA1,APOA4,AGT,APOA2,APOC1,APOC2
GO:0055088	Lipid homeostasis	10	161	0.9	0.92	7.61e-05	9606.ENSP00000227667,9606.ENSP00000233242,9606.ENSP00000236850,9606.ENSP00000252486,9606.ENSP00000264005,9606.ENSP00000350425,9606.ENSP00000356969,9606.ENSP00000365081,9606.ENSP00000466775,9606.ENSP00000468236	APOC3,APOB,APOA1,APOE,LCAT,APOA4,APOA2,APOM,APOC2,APOC4
GO:0008015	Blood circulation	15	403	0.68	0.8	7.65e-05	9606.ENSP00000222271,9606.ENSP00000252486,9606.ENSP00000255030,9606.ENSP00000278407,9606.ENSP00000306099,9606.ENSP00000321334,9606.ENSP00000321853,9606.ENSP00000336829,9606.ENSP00000355627,9606.ENSP00000356771,9606.ENSP00000362924,9606.ENSP00000371554,9606.ENSP00000493985,9606.ENSP00000494175,9606.ENSP00000498441	COMP,APOE,CRP,SERPING1,FGB,LPA,SERPINF2,FGG,AGT,F5,GSN,SOD3,KNG1,HBB,FGA
GO:0050994	Regulation of lipid catabolic process	7	62	1.16	1	8.92e-05	9606.ENSP00000227667,9606.ENSP00000230036,9606.ENSP00000236850,9606.ENSP00000350425,9606.ENSP00000356969,9606.ENSP00000465356,9606.ENSP00000466775	APOC3,GPLD1,APOA1,APOA4,APOA2,APOC1,APOC2
GO:0070328	Triglyceride homeostasis	6	38	1.31	1.04	9.17e-05	9606.ENSP00000227667,9606.ENSP00000236850,9606.ENSP00000252486,9606.ENSP00000350425,9606.ENSP00000466775,9606.ENSP00000468236	APOC3,APOA1,APOE,APOA4,APOC2,APOC4
GO:0010035	Response to inorganic substance	17	532	0.61	0.74	0.0001	9606.ENSP00000222381,9606.ENSP00000230036,9606.ENSP00000233242,9606.ENSP00000251595,9606.ENSP00000254722,9606.ENSP00000264005,9606.ENSP00000306099,9606.ENSP00000336829,9606.ENSP00000348170,9606.ENSP00000350425,9606.ENSP00000371554,9606.ENSP00000385519,9606.ENSP00000385834,9606.ENSP00000425915,9606.ENSP00000494175,9606.ENSP00000497910,9606.ENSP00000498441	PON1,GPLD1,APOB,HBA2,SERPINF1,LCAT,FGB,FGG,HP,APOA4,SOD3,CD14,TF,SELENOP,HBB,B2M,FGA
GO:0002831	Regulation of response to biotic stimulus	14	361	0.7	0.79	0.00011	9606.ENSP00000217407,9606.ENSP00000232003,9606.ENSP00000245907,9606.ENSP00000252486,9606.ENSP00000265983,9606.ENSP00000270879,9606.ENSP00000278407,9606.ENSP00000291744,9606.ENSP00000323929,9606.ENSP00000356399,9606.ENSP00000361097,9606.ENSP00000363079,9606.ENSP00000378131,9606.ENSP00000385519	LBP,HRG,C3,APOE,HPX,FCN3,SERPING1,FCN2,A2M,CFH,MMRN2,MBL2,CFI,CD14
GO:0008202	Steroid metabolic process	12	258	0.78	0.83	0.00011	9606.ENSP00000222381,9606.ENSP00000233242,9606.ENSP00000236850,9606.ENSP00000252486,9606.ENSP00000264005,9606.ENSP00000317674,9606.ENSP00000342850,9606.ENSP00000350425,9606.ENSP00000356969,9606.ENSP00000381250,9606.ENSP00000421725,9606.ENSP00000465356	PON1,APOB,APOA1,APOE,LCAT,APOL1,SERPINA6,APOA4,APOA2,APOF,GC,APOC1
GO:0042592	Homeostatic process	29	1406	0.42	0.62	0.00012	9606.ENSP00000181383,9606.ENSP00000222271,9606.ENSP00000227667,9606.ENSP00000233242,9606.ENSP00000236850,9606.ENSP00000252244,9606.ENSP00000252486,9606.ENSP00000254722,9606.ENSP00000264005,9606.ENSP00000264613,9606.ENSP00000265983,9606.ENSP00000292401,9606.ENSP00000295897,9606.ENSP00000308541,9606.ENSP00000308938,9606.ENSP00000350425,9606.ENSP00000355627,9606.ENSP00000356969,9606.ENSP00000357727,…	CPB2,COMP,APOC3,APOB,APOA1,KRT1,APOE,SERPINF1,LCAT,CP,HPX,AZGP1,ALB,F2,PLG,APOA4,AGT,APOA2,S100A9,RBP4,APOM,TF,JCHAIN,SERPINA3,APOC2,APOC4,UBB,ACTB,B2M
GO:0001819	Positive regulation of cytokine production	16	482	0.63	0.74	0.00013	9606.ENSP00000217407,9606.ENSP00000223642,9606.ENSP00000245907,9606.ENSP00000259396,9606.ENSP00000266718,9606.ENSP00000296435,9606.ENSP00000314807,9606.ENSP00000315130,9606.ENSP00000321853,9606.ENSP00000355627,9606.ENSP00000356969,9606.ENSP00000384906,9606.ENSP00000385519,9606.ENSP00000394936,9606.ENSP00000478893,9606.ENSP00000497910	LBP,C5,C3,ORM1,LUM,CAMP,IL1RAP,CLU,SERPINF2,AGT,APOA2,SAA1,CD14,ORM2,IGHD,B2M
GO:0002699	Positive regulation of immune effector process	12	264	0.77	0.81	0.00013	9606.ENSP00000217407,9606.ENSP00000245907,9606.ENSP00000265983,9606.ENSP00000270879,9606.ENSP00000291744,9606.ENSP00000299367,9606.ENSP00000360522,9606.ENSP00000363079,9606.ENSP00000396688,9606.ENSP00000415941,9606.ENSP00000416561,9606.ENSP00000497910	LBP,C3,HPX,FCN3,FCN2,C2,RBP4,MBL2,C4A,C4B,CFB,B2M
GO:2000427	Positive regulation of apoptotic cell clearance	4	8	1.81	1.07	0.00013	9606.ENSP00000245907,9606.ENSP00000299367,9606.ENSP00000396688,9606.ENSP00000415941	C3,C2,C4A,C4B
GO:0006641	Triglyceride metabolic process	7	68	1.12	0.94	0.00015	9606.ENSP00000205948,9606.ENSP00000227667,9606.ENSP00000233242,9606.ENSP00000252486,9606.ENSP00000356969,9606.ENSP00000407685,9606.ENSP00000465356	APOH,APOC3,APOB,APOE,APOA2,TNXB,APOC1
GO:0015914	Phospholipid transport	8	99	1.02	0.91	0.00015	9606.ENSP00000227667,9606.ENSP00000236850,9606.ENSP00000252486,9606.ENSP00000350425,9606.ENSP00000356969,9606.ENSP00000417138,9606.ENSP00000465356,9606.ENSP00000466775	APOC3,APOA1,APOE,APOA4,APOA2,PLTP,APOC1,APOC2
GO:0051006	Positive regulation of lipoprotein lipase activity	4	9	1.76	1.02	0.00019	9606.ENSP00000205948,9606.ENSP00000236850,9606.ENSP00000350425,9606.ENSP00000466775	APOH,APOA1,APOA4,APOC2
GO:0006629	Lipid metabolic process	26	1210	0.44	0.61	0.00022	9606.ENSP00000205948,9606.ENSP00000222381,9606.ENSP00000227667,9606.ENSP00000230036,9606.ENSP00000233242,9606.ENSP00000236850,9606.ENSP00000237014,9606.ENSP00000245907,9606.ENSP00000252486,9606.ENSP00000264005,9606.ENSP00000315130,9606.ENSP00000317674,9606.ENSP00000321334,9606.ENSP00000342850,9606.ENSP00000345179,9606.ENSP00000350425,9606.ENSP00000356969,9606.ENSP00000360522,9606.ENSP00000360687,…	APOH,PON1,APOC3,GPLD1,APOB,APOA1,TTR,C3,APOE,LCAT,CLU,APOL1,LPA,SERPINA6,APOD,APOA4,APOA2,RBP4,PTGDS,APOF,TNXB,PLTP,GC,APOC1,APOC2,APOC4
GO:1901564	Organonitrogen compound metabolic process	65	4981	0.23	0.48	0.00023	9606.ENSP00000181383,9606.ENSP00000205948,9606.ENSP00000218099,9606.ENSP00000222271,9606.ENSP00000222381,9606.ENSP00000227667,9606.ENSP00000230036,9606.ENSP00000233242,9606.ENSP00000234071,9606.ENSP00000236850,9606.ENSP00000237014,9606.ENSP00000245907,9606.ENSP00000252244,9606.ENSP00000252486,9606.ENSP00000253496,9606.ENSP00000264005,9606.ENSP00000264690,9606.ENSP00000264870,9606.ENSP00000265132,…	CPB2,APOH,F9,COMP,PON1,APOC3,GPLD1,APOB,PROC,APOA1,TTR,C3,KRT1,APOE,F12,LCAT,KLKB1,F13A1,AMBP,HPX,ITIH4,KRT10,FCN3,ITIH1,HABP2,FCN2,PGLYRP2,C2,FGB,F2,PLG,CLU,APOL1,LPA,FBLN1,FGG,FN1,HP,APOA4,ITIH2,F13B,CFH,F5,APOA2,S100A9,CPN1,GSN,MBL2,F10,APOM,IGFBP3,CFI,C1S,MST1,ITIH3,CFB,HGFAC,HPR,C1R,APOC1,CFD,UBB,ACTB,B2M,FGA
GO:0001867	Complement activation, lectin pathway	4	10	1.71	0.98	0.00026	9606.ENSP00000252244,9606.ENSP00000270879,9606.ENSP00000291744,9606.ENSP00000363079	KRT1,FCN3,FCN2,MBL2
GO:1905953	Negative regulation of lipid localization	6	47	1.22	0.91	0.00026	9606.ENSP00000227667,9606.ENSP00000252486,9606.ENSP00000255030,9606.ENSP00000356969,9606.ENSP00000465356,9606.ENSP00000466775	APOC3,APOE,CRP,APOA2,APOC1,APOC2
GO:0048259	Regulation of receptor-mediated endocytosis	8	109	0.98	0.84	0.00028	9606.ENSP00000226218,9606.ENSP00000227667,9606.ENSP00000245907,9606.ENSP00000315130,9606.ENSP00000385834,9606.ENSP00000465356,9606.ENSP00000466775,9606.ENSP00000497910	VTN,APOC3,C3,CLU,TF,APOC1,APOC2,B2M
GO:0045088	Regulation of innate immune response	11	238	0.77	0.76	0.0003	9606.ENSP00000217407,9606.ENSP00000245907,9606.ENSP00000252486,9606.ENSP00000265983,9606.ENSP00000270879,9606.ENSP00000278407,9606.ENSP00000291744,9606.ENSP00000323929,9606.ENSP00000356399,9606.ENSP00000363079,9606.ENSP00000378131	LBP,C3,APOE,HPX,FCN3,SERPING1,FCN2,A2M,CFH,MBL2,CFI
GO:0001895	Retina homeostasis	7	78	1.06	0.85	0.00033	9606.ENSP00000252244,9606.ENSP00000292401,9606.ENSP00000295897,9606.ENSP00000385834,9606.ENSP00000440066,9606.ENSP00000494750,9606.ENSP00000497910	KRT1,AZGP1,ALB,TF,JCHAIN,ACTB,B2M
GO:0019216	Regulation of lipid metabolic process	13	346	0.68	0.71	0.00034	9606.ENSP00000227667,9606.ENSP00000230036,9606.ENSP00000233242,9606.ENSP00000236850,9606.ENSP00000245907,9606.ENSP00000252486,9606.ENSP00000308541,9606.ENSP00000345179,9606.ENSP00000350425,9606.ENSP00000356969,9606.ENSP00000450540,9606.ENSP00000465356,9606.ENSP00000466775	APOC3,GPLD1,APOB,APOA1,C3,APOE,F2,APOD,APOA4,APOA2,SERPINA3,APOC1,APOC2
GO:0006810	Transport	53	3785	0.26	0.47	0.00044	9606.ENSP00000205948,9606.ENSP00000217407,9606.ENSP00000222271,9606.ENSP00000226218,9606.ENSP00000226355,9606.ENSP00000227667,9606.ENSP00000230036,9606.ENSP00000232003,9606.ENSP00000233242,9606.ENSP00000236850,9606.ENSP00000237014,9606.ENSP00000251595,9606.ENSP00000252486,9606.ENSP00000264005,9606.ENSP00000264613,9606.ENSP00000265983,9606.ENSP00000270879,9606.ENSP00000273784,9606.ENSP00000291744,…	APOH,LBP,COMP,VTN,AFM,APOC3,GPLD1,HRG,APOB,APOA1,TTR,HBA2,APOE,LCAT,CP,HPX,FCN3,AHSG,FCN2,AZGP1,PPBP,CLU,APOL1,LPA,SERPINA7,SERPINA5,FGG,APOD,APOA4,AGT,APOA2,RBP4,PTGDS,GSN,APOM,CFI,APOF,CD14,TF,PRG4,PLTP,GC,IGLL5,APOC1,APOC2,APOC4,UBB,IGHD,IGHV3-15,IGHV3-72,HBB,ACTB,B2M
GO:0051838	Cytolysis by host of symbiont cells	4	12	1.63	0.92	0.00044	9606.ENSP00000232003,9606.ENSP00000296435,9606.ENSP00000308541,9606.ENSP00000317674	HRG,CAMP,F2,APOL1
GO:0051873	Killing by host of symbiont cells	5	29	1.35	0.88	0.00045	9606.ENSP00000232003,9606.ENSP00000296435,9606.ENSP00000308541,9606.ENSP00000317674,9606.ENSP00000363079	HRG,CAMP,F2,APOL1,MBL2
GO:0060255	Regulation of macromolecule metabolic process	75	6249	0.19	0.43	0.00052	9606.ENSP00000168148,9606.ENSP00000181383,9606.ENSP00000215727,9606.ENSP00000217407,9606.ENSP00000222271,9606.ENSP00000223642,9606.ENSP00000226218,9606.ENSP00000230036,9606.ENSP00000232003,9606.ENSP00000233242,9606.ENSP00000236850,9606.ENSP00000245907,9606.ENSP00000252486,9606.ENSP00000253496,9606.ENSP00000254722,9606.ENSP00000255030,9606.ENSP00000255040,9606.ENSP00000259396,9606.ENSP00000261336,…	SPP2,CPB2,SERPIND1,LBP,COMP,C5,VTN,GPLD1,HRG,APOB,APOA1,C3,APOE,F12,SERPINF1,CRP,APCS,ORM1,PZP,SERPINA10,KLKB1,FETUB,AMBP,HPX,ITIH4,LUM,FCN3,ITIH1,AHSG,SERPING1,PGLYRP2,COL6A3,CLEC3B,CAMP,F2,IL1RAP,CLU,LPA,SERPINF2,A2M,SERPINA7,FBLN1,SERPINA5,SERPINA6,APOD,FN1,ITIH2,AGT,C4BPA,SERPINC1,APOA2,S100A9,ECM1,RBP4,GSN,IGFBP3,PROS1,SAA1,CD14,TF,ORM2,C4A,TNXB,MST1,ITIH3,C4B,SERPINA1,SERPINA3,SERPINA4,UBB,…
GO:0007597	Blood coagulation, intrinsic pathway	4	13	1.6	0.89	0.00056	9606.ENSP00000205948,9606.ENSP00000218099,9606.ENSP00000253496,9606.ENSP00000264690	APOH,F9,F12,KLKB1
GO:0030100	Regulation of endocytosis	10	209	0.79	0.72	0.00059	9606.ENSP00000226218,9606.ENSP00000227667,9606.ENSP00000245907,9606.ENSP00000252486,9606.ENSP00000315130,9606.ENSP00000385519,9606.ENSP00000385834,9606.ENSP00000465356,9606.ENSP00000466775,9606.ENSP00000497910	VTN,APOC3,C3,APOE,CLU,CD14,TF,APOC1,APOC2,B2M
GO:0006979	Response to oxidative stress	13	368	0.66	0.66	0.00062	9606.ENSP00000251595,9606.ENSP00000252244,9606.ENSP00000252486,9606.ENSP00000262919,9606.ENSP00000265132,9606.ENSP00000345179,9606.ENSP00000348170,9606.ENSP00000350425,9606.ENSP00000363079,9606.ENSP00000371554,9606.ENSP00000373477,9606.ENSP00000425915,9606.ENSP00000494175	HBA2,KRT1,APOE,ATRN,AMBP,APOD,HP,APOA4,MBL2,SOD3,GPX3,SELENOP,HBB
GO:0048878	Chemical homeostasis	21	904	0.48	0.57	0.00066	9606.ENSP00000181383,9606.ENSP00000227667,9606.ENSP00000233242,9606.ENSP00000236850,9606.ENSP00000252244,9606.ENSP00000252486,9606.ENSP00000254722,9606.ENSP00000264005,9606.ENSP00000264613,9606.ENSP00000265983,9606.ENSP00000308541,9606.ENSP00000350425,9606.ENSP00000355627,9606.ENSP00000356969,9606.ENSP00000357727,9606.ENSP00000360522,9606.ENSP00000365081,9606.ENSP00000385834,9606.ENSP00000466775,…	CPB2,APOC3,APOB,APOA1,KRT1,APOE,SERPINF1,LCAT,CP,HPX,F2,APOA4,AGT,APOA2,S100A9,RBP4,APOM,TF,APOC2,APOC4,B2M
GO:0010811	Positive regulation of cell-substrate adhesion	8	128	0.91	0.73	0.00078	9606.ENSP00000226218,9606.ENSP00000232003,9606.ENSP00000236850,9606.ENSP00000306099,9606.ENSP00000331544,9606.ENSP00000336829,9606.ENSP00000346839,9606.ENSP00000498441	VTN,HRG,APOA1,FGB,FBLN1,FGG,FN1,FGA
GO:0010810	Regulation of cell-substrate adhesion	10	217	0.77	0.69	0.00079	9606.ENSP00000226218,9606.ENSP00000232003,9606.ENSP00000236850,9606.ENSP00000306099,9606.ENSP00000308938,9606.ENSP00000331544,9606.ENSP00000336829,9606.ENSP00000345179,9606.ENSP00000346839,9606.ENSP00000498441	VTN,HRG,APOA1,FGB,PLG,FBLN1,FGG,APOD,FN1,FGA
GO:0046890	Regulation of lipid biosynthetic process	9	172	0.83	0.7	0.00084	9606.ENSP00000227667,9606.ENSP00000230036,9606.ENSP00000233242,9606.ENSP00000236850,9606.ENSP00000245907,9606.ENSP00000252486,9606.ENSP00000350425,9606.ENSP00000465356,9606.ENSP00000466775	APOC3,GPLD1,APOB,APOA1,C3,APOE,APOA4,APOC1,APOC2
GO:0006066	Alcohol metabolic process	12	324	0.68	0.65	0.00086	9606.ENSP00000222381,9606.ENSP00000233242,9606.ENSP00000236850,9606.ENSP00000237014,9606.ENSP00000252486,9606.ENSP00000264005,9606.ENSP00000317674,9606.ENSP00000350425,9606.ENSP00000356969,9606.ENSP00000360522,9606.ENSP00000381250,9606.ENSP00000465356	PON1,APOB,APOA1,TTR,APOE,LCAT,APOL1,APOA4,APOA2,RBP4,APOF,APOC1
GO:0006897	Endocytosis	14	447	0.61	0.61	0.001	9606.ENSP00000226218,9606.ENSP00000252486,9606.ENSP00000270879,9606.ENSP00000273784,9606.ENSP00000291744,9606.ENSP00000362924,9606.ENSP00000378131,9606.ENSP00000385519,9606.ENSP00000399679,9606.ENSP00000431254,9606.ENSP00000478893,9606.ENSP00000479675,9606.ENSP00000480035,9606.ENSP00000494750	VTN,APOE,FCN3,AHSG,FCN2,GSN,CFI,CD14,PRG4,IGLL5,IGHD,IGHV3-15,IGHV3-72,ACTB
GO:0042221	Response to chemical	54	4010	0.24	0.44	0.001	9606.ENSP00000181383,9606.ENSP00000215727,9606.ENSP00000217407,9606.ENSP00000222271,9606.ENSP00000222381,9606.ENSP00000223642,9606.ENSP00000230036,9606.ENSP00000232003,9606.ENSP00000233242,9606.ENSP00000236850,9606.ENSP00000251595,9606.ENSP00000252486,9606.ENSP00000253496,9606.ENSP00000254722,9606.ENSP00000264005,9606.ENSP00000265132,9606.ENSP00000265983,9606.ENSP00000266041,9606.ENSP00000292401,…	CPB2,SERPIND1,LBP,COMP,PON1,C5,GPLD1,HRG,APOB,APOA1,HBA2,APOE,F12,SERPINF1,LCAT,AMBP,HPX,ITIH4,AZGP1,ALB,PPBP,CLEC3B,CAMP,FGB,VASN,IL1RAP,CLU,A2M,FGG,APOD,HP,APOA4,AGT,F5,APOA2,S100A9,CPN1,RBP4,PTGDS,GSN,APOM,POSTN,SOD3,GPX3,SAA1,CD14,TF,MST1,C4B,SELENOP,HBB,ACTB,B2M,FGA
GO:0010873	Positive regulation of cholesterol esterification	3	4	1.98	0.83	0.0011	9606.ENSP00000236850,9606.ENSP00000350425,9606.ENSP00000465356	APOA1,APOA4,APOC1
GO:0010903	Negative regulation of very-low-density lipoprotein particle remodeling	3	4	1.98	0.83	0.0011	9606.ENSP00000227667,9606.ENSP00000236850,9606.ENSP00000356969	APOC3,APOA1,APOA2
GO:0010916	Negative regulation of very-low-density lipoprotein particle clearance	3	4	1.98	0.83	0.0011	9606.ENSP00000227667,9606.ENSP00000465356,9606.ENSP00000466775	APOC3,APOC1,APOC2
GO:0019731	Antibacterial humoral response	6	64	1.08	0.74	0.0011	9606.ENSP00000296435,9606.ENSP00000306099,9606.ENSP00000385834,9606.ENSP00000440066,9606.ENSP00000497910,9606.ENSP00000498441	CAMP,FGB,TF,JCHAIN,B2M,FGA
GO:0030198	Extracellular matrix organization	11	278	0.71	0.64	0.0011	9606.ENSP00000222271,9606.ENSP00000226218,9606.ENSP00000266718,9606.ENSP00000308938,9606.ENSP00000321853,9606.ENSP00000331544,9606.ENSP00000352798,9606.ENSP00000356574,9606.ENSP00000358035,9606.ENSP00000369071,9606.ENSP00000407685	COMP,VTN,LUM,PLG,SERPINF2,FBLN1,COL18A1,QSOX1,ADAMTSL4,POSTN,TNXB
GO:0034374	Low-density lipoprotein particle remodeling	4	16	1.51	0.8	0.0011	9606.ENSP00000233242,9606.ENSP00000252486,9606.ENSP00000355627,9606.ENSP00000356969	APOB,APOE,AGT,APOA2
GO:0051919	Positive regulation of fibrinolysis	3	4	1.98	0.83	0.0011	9606.ENSP00000253496,9606.ENSP00000264690,9606.ENSP00000308938	F12,KLKB1,PLG
GO:0018149	Peptide cross-linking	5	37	1.24	0.76	0.0012	9606.ENSP00000252244,9606.ENSP00000264870,9606.ENSP00000269576,9606.ENSP00000346839,9606.ENSP00000356382	KRT1,F13A1,KRT10,FN1,F13B
GO:0045807	Positive regulation of endocytosis	7	99	0.96	0.71	0.0012	9606.ENSP00000226218,9606.ENSP00000245907,9606.ENSP00000252486,9606.ENSP00000315130,9606.ENSP00000385519,9606.ENSP00000385834,9606.ENSP00000497910	VTN,C3,APOE,CLU,CD14,TF,B2M
GO:0010942	Positive regulation of cell death	16	590	0.54	0.57	0.0013	9606.ENSP00000230036,9606.ENSP00000232003,9606.ENSP00000245907,9606.ENSP00000251595,9606.ENSP00000252486,9606.ENSP00000315130,9606.ENSP00000348170,9606.ENSP00000355627,9606.ENSP00000357727,9606.ENSP00000358035,9606.ENSP00000362924,9606.ENSP00000370473,9606.ENSP00000441828,9606.ENSP00000478771,9606.ENSP00000493985,9606.ENSP00000494175	GPLD1,HRG,C3,HBA2,APOE,CLU,HP,AGT,S100A9,ADAMTSL4,GSN,IGFBP3,HPR,UBB,KNG1,HBB
GO:0001894	Tissue homeostasis	10	238	0.73	0.63	0.0015	9606.ENSP00000222271,9606.ENSP00000252244,9606.ENSP00000292401,9606.ENSP00000295897,9606.ENSP00000360522,9606.ENSP00000385834,9606.ENSP00000440066,9606.ENSP00000450540,9606.ENSP00000494750,9606.ENSP00000497910	COMP,KRT1,AZGP1,ALB,RBP4,TF,JCHAIN,SERPINA3,ACTB,B2M
GO:0010755	Regulation of plasminogen activation	4	18	1.46	0.76	0.0015	9606.ENSP00000181383,9606.ENSP00000253496,9606.ENSP00000296130,9606.ENSP00000321853	CPB2,F12,CLEC3B,SERPINF2
GO:0070613	Regulation of protein processing	6	69	1.05	0.7	0.0016	9606.ENSP00000181383,9606.ENSP00000253496,9606.ENSP00000264690,9606.ENSP00000296130,9606.ENSP00000321853,9606.ENSP00000362924	CPB2,F12,KLKB1,CLEC3B,SERPINF2,GSN
GO:0043933	Protein-containing complex organization	27	1465	0.38	0.48	0.0017	9606.ENSP00000222271,9606.ENSP00000226218,9606.ENSP00000227667,9606.ENSP00000233242,9606.ENSP00000236850,9606.ENSP00000252244,9606.ENSP00000252486,9606.ENSP00000255040,9606.ENSP00000263408,9606.ENSP00000264005,9606.ENSP00000269576,9606.ENSP00000306099,9606.ENSP00000314807,9606.ENSP00000315130,9606.ENSP00000336829,9606.ENSP00000346839,9606.ENSP00000350425,9606.ENSP00000355627,9606.ENSP00000356969,…	COMP,VTN,APOC3,APOB,APOA1,KRT1,APOE,APCS,C9,LCAT,KRT10,FGB,IL1RAP,CLU,FGG,FN1,APOA4,AGT,APOA2,GSN,APOM,PLTP,JCHAIN,APOC1,APOC2,B2M,FGA
GO:0033993	Response to lipid	19	827	0.47	0.52	0.0018	9606.ENSP00000217407,9606.ENSP00000222381,9606.ENSP00000230036,9606.ENSP00000233242,9606.ENSP00000254722,9606.ENSP00000264005,9606.ENSP00000296028,9606.ENSP00000296435,9606.ENSP00000323929,9606.ENSP00000350425,9606.ENSP00000355627,9606.ENSP00000356969,9606.ENSP00000357727,9606.ENSP00000359446,9606.ENSP00000360522,9606.ENSP00000360687,9606.ENSP00000373477,9606.ENSP00000385519,9606.ENSP00000497910	LBP,PON1,GPLD1,APOB,SERPINF1,LCAT,PPBP,CAMP,A2M,APOA4,AGT,APOA2,S100A9,CPN1,RBP4,PTGDS,GPX3,CD14,B2M
GO:0042304	Regulation of fatty acid biosynthetic process	5	41	1.2	0.71	0.0018	9606.ENSP00000227667,9606.ENSP00000236850,9606.ENSP00000350425,9606.ENSP00000465356,9606.ENSP00000466775	APOC3,APOA1,APOA4,APOC1,APOC2
GO:0046470	Phosphatidylcholine metabolic process	6	71	1.04	0.69	0.0018	9606.ENSP00000222381,9606.ENSP00000230036,9606.ENSP00000236850,9606.ENSP00000264005,9606.ENSP00000350425,9606.ENSP00000356969	PON1,GPLD1,APOA1,LCAT,APOA4,APOA2
GO:0060249	Anatomical structure homeostasis	11	296	0.68	0.6	0.0018	9606.ENSP00000222271,9606.ENSP00000252244,9606.ENSP00000292401,9606.ENSP00000295897,9606.ENSP00000308938,9606.ENSP00000360522,9606.ENSP00000385834,9606.ENSP00000440066,9606.ENSP00000450540,9606.ENSP00000494750,9606.ENSP00000497910	COMP,KRT1,AZGP1,ALB,PLG,RBP4,TF,JCHAIN,SERPINA3,ACTB,B2M
GO:1901615	Organic hydroxy compound metabolic process	14	478	0.58	0.56	0.0018	9606.ENSP00000222381,9606.ENSP00000233242,9606.ENSP00000236850,9606.ENSP00000237014,9606.ENSP00000252486,9606.ENSP00000264005,9606.ENSP00000317674,9606.ENSP00000350425,9606.ENSP00000356969,9606.ENSP00000360522,9606.ENSP00000381250,9606.ENSP00000417138,9606.ENSP00000421725,9606.ENSP00000465356	PON1,APOB,APOA1,TTR,APOE,LCAT,APOL1,APOA4,APOA2,RBP4,APOF,PLTP,GC,APOC1
GO:0045833	Negative regulation of lipid metabolic process	7	107	0.93	0.66	0.0019	9606.ENSP00000227667,9606.ENSP00000230036,9606.ENSP00000252486,9606.ENSP00000345179,9606.ENSP00000356969,9606.ENSP00000465356,9606.ENSP00000466775	APOC3,GPLD1,APOE,APOD,APOA2,APOC1,APOC2
GO:0046486	Glycerolipid metabolic process	12	357	0.64	0.58	0.0019	9606.ENSP00000205948,9606.ENSP00000222381,9606.ENSP00000227667,9606.ENSP00000230036,9606.ENSP00000233242,9606.ENSP00000236850,9606.ENSP00000252486,9606.ENSP00000264005,9606.ENSP00000350425,9606.ENSP00000356969,9606.ENSP00000407685,9606.ENSP00000465356	APOH,PON1,APOC3,GPLD1,APOB,APOA1,APOE,LCAT,APOA4,APOA2,TNXB,APOC1
GO:0030451	Regulation of complement activation, alternative pathway	3	6	1.81	0.73	0.0023	9606.ENSP00000245907,9606.ENSP00000356399,9606.ENSP00000378131	C3,CFH,CFI
GO:1905954	Positive regulation of lipid localization	7	111	0.91	0.64	0.0023	9606.ENSP00000222381,9606.ENSP00000233242,9606.ENSP00000236850,9606.ENSP00000245907,9606.ENSP00000252486,9606.ENSP00000417138,9606.ENSP00000468236	PON1,APOB,APOA1,C3,APOE,PLTP,APOC4
GO:0010984	Regulation of lipoprotein particle clearance	4	21	1.39	0.7	0.0024	9606.ENSP00000227667,9606.ENSP00000230036,9606.ENSP00000465356,9606.ENSP00000466775	APOC3,GPLD1,APOC1,APOC2
GO:0045834	Positive regulation of lipid metabolic process	8	155	0.82	0.61	0.0024	9606.ENSP00000230036,9606.ENSP00000236850,9606.ENSP00000252486,9606.ENSP00000308541,9606.ENSP00000350425,9606.ENSP00000356969,9606.ENSP00000465356,9606.ENSP00000466775	GPLD1,APOA1,APOE,F2,APOA4,APOA2,APOC1,APOC2
GO:0061844	Antimicrobial humoral immune response mediated by antimicrobial peptide	7	113	0.9	0.63	0.0025	9606.ENSP00000232003,9606.ENSP00000296028,9606.ENSP00000296435,9606.ENSP00000308541,9606.ENSP00000357727,9606.ENSP00000493985,9606.ENSP00000497910	HRG,PPBP,CAMP,F2,S100A9,KNG1,B2M
GO:0044403	Biological process involved in symbiotic interaction	10	257	0.7	0.57	0.0027	9606.ENSP00000232003,9606.ENSP00000252486,9606.ENSP00000255040,9606.ENSP00000292609,9606.ENSP00000296435,9606.ENSP00000308541,9606.ENSP00000308938,9606.ENSP00000317674,9606.ENSP00000346839,9606.ENSP00000363079	HRG,APOE,APCS,PGLYRP2,CAMP,F2,PLG,APOL1,FN1,MBL2
GO:0008285	Negative regulation of cell population proliferation	17	713	0.49	0.5	0.003	9606.ENSP00000181383,9606.ENSP00000205948,9606.ENSP00000230036,9606.ENSP00000232003,9606.ENSP00000252486,9606.ENSP00000254722,9606.ENSP00000255030,9606.ENSP00000292401,9606.ENSP00000308938,9606.ENSP00000331544,9606.ENSP00000345179,9606.ENSP00000352798,9606.ENSP00000360522,9606.ENSP00000360687,9606.ENSP00000361097,9606.ENSP00000370473,9606.ENSP00000497910	CPB2,APOH,GPLD1,HRG,APOE,SERPINF1,CRP,AZGP1,PLG,FBLN1,APOD,COL18A1,RBP4,PTGDS,MMRN2,IGFBP3,B2M
GO:0030212	Hyaluronan metabolic process	4	23	1.35	0.67	0.0032	9606.ENSP00000266041,9606.ENSP00000273283,9606.ENSP00000351190,9606.ENSP00000415769	ITIH4,ITIH1,ITIH2,ITIH3
GO:0090208	Positive regulation of triglyceride metabolic process	4	23	1.35	0.67	0.0032	9606.ENSP00000230036,9606.ENSP00000236850,9606.ENSP00000350425,9606.ENSP00000466775	GPLD1,APOA1,APOA4,APOC2
GO:0034114	Regulation of heterotypic cell-cell adhesion	4	24	1.33	0.66	0.0036	9606.ENSP00000236850,9606.ENSP00000306099,9606.ENSP00000336829,9606.ENSP00000498441	APOA1,FGB,FGG,FGA
GO:1901700	Response to oxygen-containing compound	27	1547	0.35	0.43	0.004	9606.ENSP00000181383,9606.ENSP00000217407,9606.ENSP00000222381,9606.ENSP00000230036,9606.ENSP00000233242,9606.ENSP00000251595,9606.ENSP00000252486,9606.ENSP00000254722,9606.ENSP00000265132,9606.ENSP00000296028,9606.ENSP00000296435,9606.ENSP00000323929,9606.ENSP00000345179,9606.ENSP00000348170,9606.ENSP00000350425,9606.ENSP00000355627,9606.ENSP00000356771,9606.ENSP00000356969,9606.ENSP00000357727,…	CPB2,LBP,PON1,GPLD1,APOB,HBA2,APOE,SERPINF1,AMBP,PPBP,CAMP,A2M,APOD,HP,APOA4,AGT,F5,APOA2,S100A9,RBP4,POSTN,SOD3,GPX3,CD14,HBB,ACTB,B2M
GO:0000302	Response to reactive oxygen species	8	169	0.78	0.56	0.0042	9606.ENSP00000251595,9606.ENSP00000252486,9606.ENSP00000265132,9606.ENSP00000345179,9606.ENSP00000348170,9606.ENSP00000350425,9606.ENSP00000371554,9606.ENSP00000494175	HBA2,APOE,AMBP,APOD,HP,APOA4,SOD3,HBB
GO:0006911	Phagocytosis, engulfment	5	51	1.1	0.61	0.0042	9606.ENSP00000362924,9606.ENSP00000431254,9606.ENSP00000478893,9606.ENSP00000479675,9606.ENSP00000480035	GSN,IGLL5,IGHD,IGHV3-15,IGHV3-72
GO:0010594	Regulation of endothelial cell migration	8	169	0.78	0.56	0.0042	9606.ENSP00000205948,9606.ENSP00000230036,9606.ENSP00000232003,9606.ENSP00000252486,9606.ENSP00000254722,9606.ENSP00000308938,9606.ENSP00000355627,9606.ENSP00000361097	APOH,GPLD1,HRG,APOE,SERPINF1,PLG,AGT,MMRN2
GO:0032489	Regulation of Cdc42 protein signal transduction	3	8	1.68	0.66	0.0042	9606.ENSP00000227667,9606.ENSP00000236850,9606.ENSP00000252486	APOC3,APOA1,APOE
GO:0042744	Hydrogen peroxide catabolic process	4	25	1.31	0.64	0.0042	9606.ENSP00000251595,9606.ENSP00000350425,9606.ENSP00000373477,9606.ENSP00000494175	HBA2,APOA4,GPX3,HBB
GO:0050793	Regulation of developmental process	37	2492	0.28	0.4	0.0044	9606.ENSP00000205948,9606.ENSP00000222271,9606.ENSP00000223642,9606.ENSP00000232003,9606.ENSP00000233242,9606.ENSP00000234071,9606.ENSP00000236850,9606.ENSP00000245907,9606.ENSP00000252244,9606.ENSP00000252486,9606.ENSP00000254722,9606.ENSP00000255030,9606.ENSP00000255040,9606.ENSP00000262919,9606.ENSP00000269576,9606.ENSP00000273784,9606.ENSP00000292609,9606.ENSP00000296435,9606.ENSP00000306099,…	APOH,COMP,C5,HRG,APOB,PROC,APOA1,C3,KRT1,APOE,SERPINF1,CRP,APCS,ATRN,KRT10,AHSG,PGLYRP2,CAMP,FGB,VASN,F2,IL1RAP,SERPINF2,FBLN1,FGG,FN1,AGT,ECM1,RBP4,MMRN2,C1QC,IGFBP3,TNXB,MST1,ACTB,B2M,FGA
GO:0010875	Positive regulation of cholesterol efflux	4	26	1.3	0.62	0.0047	9606.ENSP00000222381,9606.ENSP00000236850,9606.ENSP00000252486,9606.ENSP00000417138	PON1,APOA1,APOE,PLTP
GO:0050995	Negative regulation of lipid catabolic process	4	26	1.3	0.62	0.0047	9606.ENSP00000227667,9606.ENSP00000230036,9606.ENSP00000356969,9606.ENSP00000465356	APOC3,GPLD1,APOA2,APOC1
GO:0006909	Phagocytosis	8	173	0.77	0.54	0.0048	9606.ENSP00000270879,9606.ENSP00000291744,9606.ENSP00000362924,9606.ENSP00000385519,9606.ENSP00000431254,9606.ENSP00000478893,9606.ENSP00000479675,9606.ENSP00000480035	FCN3,FCN2,GSN,CD14,IGLL5,IGHD,IGHV3-15,IGHV3-72
GO:0006826	Iron ion transport	5	53	1.08	0.6	0.0049	9606.ENSP00000232003,9606.ENSP00000264613,9606.ENSP00000265983,9606.ENSP00000385834,9606.ENSP00000497910	HRG,CP,HPX,TF,B2M
GO:0010596	Negative regulation of endothelial cell migration	5	53	1.08	0.6	0.0049	9606.ENSP00000205948,9606.ENSP00000232003,9606.ENSP00000252486,9606.ENSP00000254722,9606.ENSP00000361097	APOH,HRG,APOE,SERPINF1,MMRN2
GO:0010954	Positive regulation of protein processing	4	27	1.28	0.61	0.0052	9606.ENSP00000253496,9606.ENSP00000264690,9606.ENSP00000296130,9606.ENSP00000362924	F12,KLKB1,CLEC3B,GSN
GO:0002752	Cell surface pattern recognition receptor signaling pathway	3	9	1.63	0.63	0.0054	9606.ENSP00000270879,9606.ENSP00000291744,9606.ENSP00000363079	FCN3,FCN2,MBL2
GO:0010898	Positive regulation of triglyceride catabolic process	3	9	1.63	0.63	0.0054	9606.ENSP00000236850,9606.ENSP00000350425,9606.ENSP00000466775	APOA1,APOA4,APOC2
GO:0050830	Defense response to Gram-positive bacterium	7	130	0.84	0.55	0.0054	9606.ENSP00000217407,9606.ENSP00000255030,9606.ENSP00000291744,9606.ENSP00000292609,9606.ENSP00000296435,9606.ENSP00000363079,9606.ENSP00000497910	LBP,CRP,FCN2,PGLYRP2,CAMP,MBL2,B2M
GO:2000145	Regulation of cell motility	20	988	0.42	0.44	0.0055	9606.ENSP00000205948,9606.ENSP00000217407,9606.ENSP00000223642,9606.ENSP00000226218,9606.ENSP00000230036,9606.ENSP00000232003,9606.ENSP00000252486,9606.ENSP00000254722,9606.ENSP00000264036,9606.ENSP00000308938,9606.ENSP00000331544,9606.ENSP00000345179,9606.ENSP00000346839,9606.ENSP00000355627,9606.ENSP00000358045,9606.ENSP00000361097,9606.ENSP00000364709,9606.ENSP00000370473,9606.ENSP00000385834,…	APOH,LBP,C5,VTN,GPLD1,HRG,APOE,SERPINF1,MCAM,PLG,FBLN1,APOD,FN1,AGT,ECM1,MMRN2,F10,IGFBP3,TF,MST1
GO:0048260	Positive regulation of receptor-mediated endocytosis	5	55	1.07	0.58	0.0056	9606.ENSP00000226218,9606.ENSP00000245907,9606.ENSP00000315130,9606.ENSP00000385834,9606.ENSP00000497910	VTN,C3,CLU,TF,B2M
GO:0050996	Positive regulation of lipid catabolic process	4	28	1.26	0.6	0.0058	9606.ENSP00000236850,9606.ENSP00000350425,9606.ENSP00000356969,9606.ENSP00000466775	APOA1,APOA4,APOA2,APOC2
GO:0071702	Organic substance transport	31	1957	0.31	0.4	0.0059	9606.ENSP00000205948,9606.ENSP00000217407,9606.ENSP00000222271,9606.ENSP00000226355,9606.ENSP00000227667,9606.ENSP00000232003,9606.ENSP00000233242,9606.ENSP00000236850,9606.ENSP00000251595,9606.ENSP00000252486,9606.ENSP00000264005,9606.ENSP00000265983,9606.ENSP00000292401,9606.ENSP00000296028,9606.ENSP00000315130,9606.ENSP00000317674,9606.ENSP00000321334,9606.ENSP00000333203,9606.ENSP00000336829,…	APOH,LBP,COMP,AFM,APOC3,HRG,APOB,APOA1,HBA2,APOE,LCAT,HPX,AZGP1,PPBP,CLU,APOL1,LPA,SERPINA5,FGG,APOD,APOA4,AGT,APOA2,RBP4,APOM,APOF,PLTP,APOC1,APOC2,APOC4,HBB
GO:0031348	Negative regulation of defense response	9	232	0.7	0.51	0.006	9606.ENSP00000234071,9606.ENSP00000236850,9606.ENSP00000252244,9606.ENSP00000252486,9606.ENSP00000254722,9606.ENSP00000255040,9606.ENSP00000278407,9606.ENSP00000323929,9606.ENSP00000384906	PROC,APOA1,KRT1,APOE,SERPINF1,APCS,SERPING1,A2M,SAA1
GO:0080090	Regulation of primary metabolic process	68	5899	0.17	0.35	0.0063	9606.ENSP00000168148,9606.ENSP00000181383,9606.ENSP00000215727,9606.ENSP00000223642,9606.ENSP00000226218,9606.ENSP00000227667,9606.ENSP00000230036,9606.ENSP00000232003,9606.ENSP00000233242,9606.ENSP00000236850,9606.ENSP00000245907,9606.ENSP00000252486,9606.ENSP00000253496,9606.ENSP00000254722,9606.ENSP00000255040,9606.ENSP00000261336,9606.ENSP00000261994,9606.ENSP00000264690,9606.ENSP00000265029,…	SPP2,CPB2,SERPIND1,C5,VTN,APOC3,GPLD1,HRG,APOB,APOA1,C3,APOE,F12,SERPINF1,APCS,PZP,SERPINA10,KLKB1,FETUB,AMBP,HPX,ITIH4,LUM,FCN3,ITIH1,AHSG,SERPING1,COL6A3,CLEC3B,CAMP,F2,IL1RAP,CLU,LPA,SERPINF2,A2M,SERPINA7,FBLN1,SERPINA5,SERPINA6,APOD,FN1,APOA4,ITIH2,AGT,C4BPA,SERPINC1,APOA2,S100A9,ECM1,GSN,IGFBP3,PROS1,TF,C4A,TNXB,MST1,ITIH3,C4B,SERPINA1,SERPINA3,SERPINA4,APOC1,APOC2,UBB,KNG1,ACTB,FGA
GO:0001775	Cell activation	16	693	0.47	0.44	0.0067	9606.ENSP00000217407,9606.ENSP00000222271,9606.ENSP00000232003,9606.ENSP00000261405,9606.ENSP00000296435,9606.ENSP00000306099,9606.ENSP00000308541,9606.ENSP00000315130,9606.ENSP00000336829,9606.ENSP00000346839,9606.ENSP00000360687,9606.ENSP00000384906,9606.ENSP00000494175,9606.ENSP00000494750,9606.ENSP00000497910,9606.ENSP00000498441	LBP,COMP,HRG,VWF,CAMP,FGB,F2,CLU,FGG,FN1,PTGDS,SAA1,HBB,ACTB,B2M,FGA
GO:0030300	Regulation of intestinal cholesterol absorption	3	10	1.59	0.6	0.0067	9606.ENSP00000236850,9606.ENSP00000350425,9606.ENSP00000356969	APOA1,APOA4,APOA2
GO:0034379	Very-low-density lipoprotein particle assembly	3	10	1.59	0.6	0.0067	9606.ENSP00000227667,9606.ENSP00000233242,9606.ENSP00000465356	APOC3,APOB,APOC1
GO:0090209	Negative regulation of triglyceride metabolic process	3	10	1.59	0.6	0.0067	9606.ENSP00000227667,9606.ENSP00000230036,9606.ENSP00000252486	APOC3,GPLD1,APOE
GO:0030334	Regulation of cell migration	19	927	0.42	0.43	0.0069	9606.ENSP00000205948,9606.ENSP00000217407,9606.ENSP00000223642,9606.ENSP00000226218,9606.ENSP00000230036,9606.ENSP00000232003,9606.ENSP00000252486,9606.ENSP00000254722,9606.ENSP00000264036,9606.ENSP00000308938,9606.ENSP00000331544,9606.ENSP00000345179,9606.ENSP00000346839,9606.ENSP00000355627,9606.ENSP00000358045,9606.ENSP00000361097,9606.ENSP00000364709,9606.ENSP00000370473,9606.ENSP00000414287	APOH,LBP,C5,VTN,GPLD1,HRG,APOE,SERPINF1,MCAM,PLG,FBLN1,APOD,FN1,AGT,ECM1,MMRN2,F10,IGFBP3,MST1
GO:0045940	Positive regulation of steroid metabolic process	4	30	1.23	0.57	0.0072	9606.ENSP00000236850,9606.ENSP00000252486,9606.ENSP00000350425,9606.ENSP00000465356	APOA1,APOE,APOA4,APOC1
GO:0048514	Blood vessel morphogenesis	12	419	0.57	0.46	0.0072	9606.ENSP00000222271,9606.ENSP00000230036,9606.ENSP00000232003,9606.ENSP00000233242,9606.ENSP00000252486,9606.ENSP00000264036,9606.ENSP00000321853,9606.ENSP00000345179,9606.ENSP00000346839,9606.ENSP00000352798,9606.ENSP00000358045,9606.ENSP00000361097	COMP,GPLD1,HRG,APOB,APOE,MCAM,SERPINF2,APOD,FN1,COL18A1,ECM1,MMRN2
GO:0002833	Positive regulation of response to biotic stimulus	8	187	0.74	0.5	0.0075	9606.ENSP00000217407,9606.ENSP00000232003,9606.ENSP00000265983,9606.ENSP00000270879,9606.ENSP00000291744,9606.ENSP00000361097,9606.ENSP00000363079,9606.ENSP00000385519	LBP,HRG,HPX,FCN3,FCN2,MMRN2,MBL2,CD14
GO:0098883	Synapse pruning	3	11	1.55	0.58	0.0082	9606.ENSP00000245907,9606.ENSP00000313967,9606.ENSP00000363770	C3,C1QB,C1QC
GO:1900024	Regulation of substrate adhesion-dependent cell spreading	5	61	1.02	0.54	0.0083	9606.ENSP00000236850,9606.ENSP00000306099,9606.ENSP00000331544,9606.ENSP00000336829,9606.ENSP00000498441	APOA1,FGB,FBLN1,FGG,FGA
GO:0031589	Cell-substrate adhesion	8	195	0.72	0.48	0.0096	9606.ENSP00000226218,9606.ENSP00000261405,9606.ENSP00000262919,9606.ENSP00000306099,9606.ENSP00000336829,9606.ENSP00000346839,9606.ENSP00000407685,9606.ENSP00000498441	VTN,VWF,ATRN,FGB,FGG,FN1,TNXB,FGA
GO:0001568	Blood vessel development	13	505	0.52	0.43	0.0101	9606.ENSP00000222271,9606.ENSP00000230036,9606.ENSP00000232003,9606.ENSP00000233242,9606.ENSP00000252486,9606.ENSP00000264036,9606.ENSP00000308938,9606.ENSP00000321853,9606.ENSP00000345179,9606.ENSP00000346839,9606.ENSP00000352798,9606.ENSP00000358045,9606.ENSP00000361097	COMP,GPLD1,HRG,APOB,APOE,MCAM,PLG,SERPINF2,APOD,FN1,COL18A1,ECM1,MMRN2
GO:0002429	Immune response-activating cell surface receptor signaling pathway	8	197	0.72	0.47	0.0101	9606.ENSP00000230036,9606.ENSP00000270879,9606.ENSP00000291744,9606.ENSP00000363079,9606.ENSP00000431254,9606.ENSP00000478893,9606.ENSP00000479675,9606.ENSP00000480035	GPLD1,FCN3,FCN2,MBL2,IGLL5,IGHD,IGHV3-15,IGHV3-72
GO:0048871	Multicellular organismal homeostasis	11	372	0.58	0.44	0.0101	9606.ENSP00000222271,9606.ENSP00000252244,9606.ENSP00000292401,9606.ENSP00000295897,9606.ENSP00000360522,9606.ENSP00000385834,9606.ENSP00000440066,9606.ENSP00000450540,9606.ENSP00000478771,9606.ENSP00000494750,9606.ENSP00000497910	COMP,KRT1,AZGP1,ALB,RBP4,TF,JCHAIN,SERPINA3,UBB,ACTB,B2M
GO:0050728	Negative regulation of inflammatory response	7	147	0.79	0.48	0.0101	9606.ENSP00000234071,9606.ENSP00000236850,9606.ENSP00000252244,9606.ENSP00000252486,9606.ENSP00000254722,9606.ENSP00000255040,9606.ENSP00000384906	PROC,APOA1,KRT1,APOE,SERPINF1,APCS,SAA1
GO:0051179	Localization	55	4512	0.2	0.34	0.0101	9606.ENSP00000205948,9606.ENSP00000217407,9606.ENSP00000222271,9606.ENSP00000226218,9606.ENSP00000226355,9606.ENSP00000227667,9606.ENSP00000230036,9606.ENSP00000232003,9606.ENSP00000233242,9606.ENSP00000236850,9606.ENSP00000237014,9606.ENSP00000251595,9606.ENSP00000252486,9606.ENSP00000264005,9606.ENSP00000264613,9606.ENSP00000265983,9606.ENSP00000270879,9606.ENSP00000273784,9606.ENSP00000291744,…	APOH,LBP,COMP,VTN,AFM,APOC3,GPLD1,HRG,APOB,APOA1,TTR,HBA2,APOE,LCAT,CP,HPX,FCN3,AHSG,FCN2,AZGP1,ALB,PPBP,CLU,APOL1,LPA,SERPINA7,SERPINA5,FGG,APOD,APOA4,AGT,APOA2,S100A9,RBP4,PTGDS,GSN,APOM,CFI,APOF,CD14,TF,PRG4,PLTP,GC,IGLL5,APOC1,APOC2,APOC4,UBB,IGHD,IGHV3-15,IGHV3-72,HBB,ACTB,B2M
GO:0008037	Cell recognition	7	148	0.78	0.48	0.0104	9606.ENSP00000265029,9606.ENSP00000270879,9606.ENSP00000291744,9606.ENSP00000431254,9606.ENSP00000478893,9606.ENSP00000479675,9606.ENSP00000480035	FETUB,FCN3,FCN2,IGLL5,IGHD,IGHV3-15,IGHV3-72
GO:0065003	Protein-containing complex assembly	23	1303	0.36	0.38	0.0108	9606.ENSP00000222271,9606.ENSP00000226218,9606.ENSP00000227667,9606.ENSP00000233242,9606.ENSP00000236850,9606.ENSP00000252244,9606.ENSP00000252486,9606.ENSP00000255040,9606.ENSP00000263408,9606.ENSP00000269576,9606.ENSP00000306099,9606.ENSP00000314807,9606.ENSP00000315130,9606.ENSP00000336829,9606.ENSP00000346839,9606.ENSP00000350425,9606.ENSP00000356969,9606.ENSP00000362924,9606.ENSP00000365081,…	COMP,VTN,APOC3,APOB,APOA1,KRT1,APOE,APCS,C9,KRT10,FGB,IL1RAP,CLU,FGG,FN1,APOA4,APOA2,GSN,APOM,JCHAIN,APOC1,B2M,FGA
GO:0042127	Regulation of cell population proliferation	27	1669	0.32	0.37	0.0117	9606.ENSP00000181383,9606.ENSP00000205948,9606.ENSP00000222271,9606.ENSP00000230036,9606.ENSP00000232003,9606.ENSP00000252486,9606.ENSP00000254722,9606.ENSP00000255030,9606.ENSP00000292401,9606.ENSP00000296435,9606.ENSP00000308541,9606.ENSP00000308938,9606.ENSP00000315130,9606.ENSP00000321853,9606.ENSP00000331544,9606.ENSP00000345179,9606.ENSP00000346839,9606.ENSP00000352798,9606.ENSP00000355627,…	CPB2,APOH,COMP,GPLD1,HRG,APOE,SERPINF1,CRP,AZGP1,CAMP,F2,PLG,CLU,SERPINF2,FBLN1,APOD,FN1,COL18A1,AGT,ECM1,RBP4,PTGDS,MMRN2,IGFBP3,MST1,ACTB,B2M
GO:0060193	Positive regulation of lipase activity	5	67	0.98	0.49	0.012	9606.ENSP00000205948,9606.ENSP00000236850,9606.ENSP00000350425,9606.ENSP00000355627,9606.ENSP00000466775	APOH,APOA1,APOA4,AGT,APOC2
GO:0031099	Regeneration	7	154	0.77	0.46	0.0129	9606.ENSP00000181383,9606.ENSP00000226218,9606.ENSP00000261994,9606.ENSP00000308938,9606.ENSP00000345179,9606.ENSP00000350425,9606.ENSP00000356969	CPB2,VTN,SERPINA10,PLG,APOD,APOA4,APOA2
GO:0048522	Positive regulation of cellular process	64	5584	0.17	0.32	0.0129	9606.ENSP00000181383,9606.ENSP00000217407,9606.ENSP00000222271,9606.ENSP00000226218,9606.ENSP00000230036,9606.ENSP00000232003,9606.ENSP00000233242,9606.ENSP00000234071,9606.ENSP00000236850,9606.ENSP00000245907,9606.ENSP00000251595,9606.ENSP00000252486,9606.ENSP00000254722,9606.ENSP00000255030,9606.ENSP00000261405,9606.ENSP00000264036,9606.ENSP00000265983,9606.ENSP00000266718,9606.ENSP00000270879,…	CPB2,LBP,COMP,VTN,GPLD1,HRG,APOB,PROC,APOA1,C3,HBA2,APOE,SERPINF1,CRP,VWF,MCAM,HPX,LUM,FCN3,FCN2,PPBP,CAMP,C2,FGB,F2,PLG,IL1RAP,CLU,SERPINF2,FBLN1,FGG,FN1,HP,APOA4,AGT,S100A9,ADAMTSL4,ECM1,RBP4,GSN,MBL2,F10,IGFBP3,SAA1,CD14,TF,C4A,TNXB,MST1,C4B,CFB,IGLL5,HPR,APOC1,APOC2,UBB,IGHD,IGHV3-15,IGHV3-72,KNG1,HBB,ACTB,B2M,FGA
GO:0045916	Negative regulation of complement activation	3	14	1.44	0.51	0.014	9606.ENSP00000278407,9606.ENSP00000323929,9606.ENSP00000356037	SERPING1,A2M,C4BPA
GO:0003014	Renal system process	6	111	0.84	0.46	0.0145	9606.ENSP00000264036,9606.ENSP00000321853,9606.ENSP00000355627,9606.ENSP00000362924,9606.ENSP00000440066,9606.ENSP00000494175	MCAM,SERPINF2,AGT,GSN,JCHAIN,HBB
GO:0062012	Regulation of small molecule metabolic process	10	330	0.59	0.41	0.0153	9606.ENSP00000227667,9606.ENSP00000230036,9606.ENSP00000233242,9606.ENSP00000236850,9606.ENSP00000252486,9606.ENSP00000350425,9606.ENSP00000370473,9606.ENSP00000414287,9606.ENSP00000465356,9606.ENSP00000466775	APOC3,GPLD1,APOB,APOA1,APOE,APOA4,IGFBP3,MST1,APOC1,APOC2
GO:0071634	Regulation of transforming growth factor beta production	4	39	1.12	0.48	0.0161	9606.ENSP00000266718,9606.ENSP00000321853,9606.ENSP00000331544,9606.ENSP00000346839	LUM,SERPINF2,FBLN1,FN1
GO:0034116	Positive regulation of heterotypic cell-cell adhesion	3	15	1.41	0.49	0.0163	9606.ENSP00000306099,9606.ENSP00000336829,9606.ENSP00000498441	FGB,FGG,FGA
GO:0001869	Negative regulation of complement activation, lectin pathway	2	2	2.11	0.5	0.017	9606.ENSP00000278407,9606.ENSP00000323929	SERPING1,A2M
GO:0034445	Negative regulation of plasma lipoprotein oxidation	2	2	2.11	0.5	0.017	9606.ENSP00000350425,9606.ENSP00000365081	APOA4,APOM
GO:0060621	Negative regulation of cholesterol import	2	2	2.11	0.5	0.017	9606.ENSP00000227667,9606.ENSP00000356969	APOC3,APOA2
GO:1902998	Positive regulation of neurofibrillary tangle assembly	2	2	2.11	0.5	0.017	9606.ENSP00000252486,9606.ENSP00000315130	APOE,CLU
GO:0043170	Macromolecule metabolic process	65	5781	0.16	0.3	0.0186	9606.ENSP00000181383,9606.ENSP00000205948,9606.ENSP00000218099,9606.ENSP00000222271,9606.ENSP00000227667,9606.ENSP00000230036,9606.ENSP00000233242,9606.ENSP00000234071,9606.ENSP00000236850,9606.ENSP00000245907,9606.ENSP00000252244,9606.ENSP00000252486,9606.ENSP00000253496,9606.ENSP00000264005,9606.ENSP00000264690,9606.ENSP00000264870,9606.ENSP00000265132,9606.ENSP00000265983,9606.ENSP00000266041,…	CPB2,APOH,F9,COMP,APOC3,GPLD1,APOB,PROC,APOA1,C3,KRT1,APOE,F12,LCAT,KLKB1,F13A1,AMBP,HPX,ITIH4,KRT10,FCN3,ITIH1,HABP2,FCN2,AZGP1,PGLYRP2,C2,FGB,F2,PLG,CLU,APOL1,LPA,FBLN1,FGG,FN1,HP,APOA4,ITIH2,F13B,CFH,F5,APOA2,S100A9,CPN1,PTGDS,GSN,MBL2,F10,APOM,IGFBP3,CFI,C1S,MST1,ITIH3,CFB,HGFAC,HPR,C1R,APOC1,CFD,UBB,ACTB,B2M,FGA
GO:0060192	Negative regulation of lipase activity	3	16	1.38	0.47	0.0188	9606.ENSP00000227667,9606.ENSP00000356969,9606.ENSP00000465356	APOC3,APOA2,APOC1
GO:0010941	Regulation of cell death	26	1651	0.31	0.33	0.0215	9606.ENSP00000205948,9606.ENSP00000222271,9606.ENSP00000230036,9606.ENSP00000232003,9606.ENSP00000234071,9606.ENSP00000245907,9606.ENSP00000251595,9606.ENSP00000252486,9606.ENSP00000254722,9606.ENSP00000295897,9606.ENSP00000306099,9606.ENSP00000315130,9606.ENSP00000336829,9606.ENSP00000348170,9606.ENSP00000355627,9606.ENSP00000357727,9606.ENSP00000358035,9606.ENSP00000362924,9606.ENSP00000370473,…	APOH,COMP,GPLD1,HRG,PROC,C3,HBA2,APOE,SERPINF1,ALB,FGB,CLU,FGG,HP,AGT,S100A9,ADAMTSL4,GSN,IGFBP3,MST1,HPR,UBB,KNG1,HBB,ACTB,FGA
GO:0001818	Negative regulation of cytokine production	9	284	0.61	0.39	0.0216	9606.ENSP00000217407,9606.ENSP00000236850,9606.ENSP00000259396,9606.ENSP00000292609,9606.ENSP00000308541,9606.ENSP00000331544,9606.ENSP00000345179,9606.ENSP00000346839,9606.ENSP00000356969	LBP,APOA1,ORM1,PGLYRP2,F2,FBLN1,APOD,FN1,APOA2
GO:0030155	Regulation of cell adhesion	16	784	0.42	0.35	0.0218	9606.ENSP00000226218,9606.ENSP00000232003,9606.ENSP00000236850,9606.ENSP00000306099,9606.ENSP00000308938,9606.ENSP00000321853,9606.ENSP00000331544,9606.ENSP00000336829,9606.ENSP00000345179,9606.ENSP00000346839,9606.ENSP00000384906,9606.ENSP00000407685,9606.ENSP00000493985,9606.ENSP00000494750,9606.ENSP00000497910,9606.ENSP00000498441	VTN,HRG,APOA1,FGB,PLG,SERPINF2,FBLN1,FGG,APOD,FN1,SAA1,TNXB,KNG1,ACTB,B2M,FGA
GO:0045785	Positive regulation of cell adhesion	12	485	0.5	0.37	0.0226	9606.ENSP00000226218,9606.ENSP00000232003,9606.ENSP00000236850,9606.ENSP00000306099,9606.ENSP00000321853,9606.ENSP00000331544,9606.ENSP00000336829,9606.ENSP00000346839,9606.ENSP00000384906,9606.ENSP00000494750,9606.ENSP00000497910,9606.ENSP00000498441	VTN,HRG,APOA1,FGB,SERPINF2,FBLN1,FGG,FN1,SAA1,ACTB,B2M,FGA
GO:0002698	Negative regulation of immune effector process	6	123	0.8	0.41	0.0231	9606.ENSP00000236850,9606.ENSP00000278407,9606.ENSP00000292609,9606.ENSP00000323929,9606.ENSP00000356037,9606.ENSP00000356969	APOA1,SERPING1,PGLYRP2,A2M,C4BPA,APOA2
GO:0045765	Regulation of angiogenesis	9	288	0.6	0.38	0.0235	9606.ENSP00000205948,9606.ENSP00000223642,9606.ENSP00000232003,9606.ENSP00000245907,9606.ENSP00000252244,9606.ENSP00000254722,9606.ENSP00000296435,9606.ENSP00000355627,9606.ENSP00000358045	APOH,C5,HRG,C3,KRT1,SERPINF1,CAMP,AGT,ECM1
GO:1900026	Positive regulation of substrate adhesion-dependent cell spreading	4	45	1.06	0.42	0.0252	9606.ENSP00000236850,9606.ENSP00000306099,9606.ENSP00000336829,9606.ENSP00000498441	APOA1,FGB,FGG,FGA
GO:0051171	Regulation of nitrogen compound metabolic process	64	5734	0.16	0.28	0.0256	9606.ENSP00000168148,9606.ENSP00000181383,9606.ENSP00000215727,9606.ENSP00000223642,9606.ENSP00000226218,9606.ENSP00000230036,9606.ENSP00000232003,9606.ENSP00000236850,9606.ENSP00000245907,9606.ENSP00000252486,9606.ENSP00000253496,9606.ENSP00000254722,9606.ENSP00000255040,9606.ENSP00000261336,9606.ENSP00000261994,9606.ENSP00000264690,9606.ENSP00000265029,9606.ENSP00000265132,9606.ENSP00000265983,…	SPP2,CPB2,SERPIND1,C5,VTN,GPLD1,HRG,APOA1,C3,APOE,F12,SERPINF1,APCS,PZP,SERPINA10,KLKB1,FETUB,AMBP,HPX,ITIH4,LUM,FCN3,ITIH1,AHSG,SERPING1,COL6A3,CLEC3B,CAMP,F2,IL1RAP,CLU,LPA,SERPINF2,A2M,SERPINA7,FBLN1,SERPINA5,SERPINA6,APOD,FN1,ITIH2,AGT,C4BPA,SERPINC1,S100A9,ECM1,GSN,IGFBP3,PROS1,TF,C4A,TNXB,MST1,ITIH3,C4B,SERPINA1,SERPINA3,SERPINA4,APOC1,UBB,KNG1,HBB,ACTB,FGA
GO:0051130	Positive regulation of cellular component organization	19	1049	0.37	0.33	0.0263	9606.ENSP00000181383,9606.ENSP00000226218,9606.ENSP00000232003,9606.ENSP00000236850,9606.ENSP00000245907,9606.ENSP00000252486,9606.ENSP00000254722,9606.ENSP00000314807,9606.ENSP00000315130,9606.ENSP00000321853,9606.ENSP00000346839,9606.ENSP00000355627,9606.ENSP00000357727,9606.ENSP00000362924,9606.ENSP00000385519,9606.ENSP00000385834,9606.ENSP00000407685,9606.ENSP00000466775,9606.ENSP00000497910	CPB2,VTN,HRG,APOA1,C3,APOE,SERPINF1,IL1RAP,CLU,SERPINF2,FN1,AGT,S100A9,GSN,CD14,TF,TNXB,APOC2,B2M
GO:0002542	Factor XII activation	2	3	1.93	0.44	0.0264	9606.ENSP00000253496,9606.ENSP00000264690	F12,KLKB1
GO:0006982	Response to lipid hydroperoxide	2	3	1.93	0.44	0.0264	9606.ENSP00000350425,9606.ENSP00000373477	APOA4,GPX3
GO:0034014	Response to triglyceride	2	3	1.93	0.44	0.0264	9606.ENSP00000230036,9606.ENSP00000350425	GPLD1,APOA4
GO:0034371	Chylomicron remodeling	2	3	1.93	0.44	0.0264	9606.ENSP00000350425,9606.ENSP00000466775	APOA4,APOC2
GO:0034447	Very-low-density lipoprotein particle clearance	2	3	1.93	0.44	0.0264	9606.ENSP00000252486,9606.ENSP00000465356	APOE,APOC1
GO:1904237	Positive regulation of substrate-dependent cell migration, cell attachment to substrate	2	3	1.93	0.44	0.0264	9606.ENSP00000331544,9606.ENSP00000346839	FBLN1,FN1
GO:2000257	Regulation of protein activation cascade	2	3	1.93	0.44	0.0264	9606.ENSP00000356671,9606.ENSP00000498441	SERPINC1,FGA
GO:0031349	Positive regulation of defense response	9	296	0.59	0.37	0.0271	9606.ENSP00000217407,9606.ENSP00000245907,9606.ENSP00000265983,9606.ENSP00000270879,9606.ENSP00000291744,9606.ENSP00000355627,9606.ENSP00000357727,9606.ENSP00000361097,9606.ENSP00000363079	LBP,C3,HPX,FCN3,FCN2,AGT,S100A9,MMRN2,MBL2
GO:0010544	Negative regulation of platelet activation	3	19	1.31	0.43	0.0273	9606.ENSP00000252486,9606.ENSP00000308541,9606.ENSP00000336829	APOE,F2,FGG
GO:0001906	Cell killing	6	129	0.78	0.39	0.0277	9606.ENSP00000245907,9606.ENSP00000263408,9606.ENSP00000296028,9606.ENSP00000308541,9606.ENSP00000493985,9606.ENSP00000497910	C3,C9,PPBP,F2,KNG1,B2M
GO:0010038	Response to metal ion	10	362	0.55	0.36	0.0278	9606.ENSP00000230036,9606.ENSP00000254722,9606.ENSP00000264005,9606.ENSP00000306099,9606.ENSP00000336829,9606.ENSP00000371554,9606.ENSP00000385519,9606.ENSP00000385834,9606.ENSP00000497910,9606.ENSP00000498441	GPLD1,SERPINF1,LCAT,FGB,FGG,SOD3,CD14,TF,B2M,FGA
GO:0002683	Negative regulation of immune system process	11	433	0.51	0.35	0.0293	9606.ENSP00000223642,9606.ENSP00000236850,9606.ENSP00000255040,9606.ENSP00000265132,9606.ENSP00000278407,9606.ENSP00000292609,9606.ENSP00000323929,9606.ENSP00000345179,9606.ENSP00000356037,9606.ENSP00000356969,9606.ENSP00000363770	C5,APOA1,APCS,AMBP,SERPING1,PGLYRP2,A2M,APOD,C4BPA,APOA2,C1QC
GO:0090066	Regulation of anatomical structure size	12	505	0.49	0.34	0.0297	9606.ENSP00000222271,9606.ENSP00000252486,9606.ENSP00000255030,9606.ENSP00000306099,9606.ENSP00000321853,9606.ENSP00000336829,9606.ENSP00000346839,9606.ENSP00000355627,9606.ENSP00000362924,9606.ENSP00000371554,9606.ENSP00000493985,9606.ENSP00000498441	COMP,APOE,CRP,FGB,SERPINF2,FGG,FN1,AGT,GSN,SOD3,KNG1,FGA
GO:0032677	Regulation of interleukin-8 production	5	86	0.87	0.39	0.0302	9606.ENSP00000217407,9606.ENSP00000255030,9606.ENSP00000296435,9606.ENSP00000356969,9606.ENSP00000385519	LBP,CRP,CAMP,APOA2,CD14
GO:0046889	Positive regulation of lipid biosynthetic process	5	86	0.87	0.39	0.0302	9606.ENSP00000230036,9606.ENSP00000236850,9606.ENSP00000252486,9606.ENSP00000350425,9606.ENSP00000466775	GPLD1,APOA1,APOE,APOA4,APOC2
GO:0051094	Positive regulation of developmental process	22	1332	0.33	0.31	0.0307	9606.ENSP00000223642,9606.ENSP00000233242,9606.ENSP00000234071,9606.ENSP00000236850,9606.ENSP00000245907,9606.ENSP00000252486,9606.ENSP00000254722,9606.ENSP00000269576,9606.ENSP00000296435,9606.ENSP00000306099,9606.ENSP00000314807,9606.ENSP00000321853,9606.ENSP00000336829,9606.ENSP00000346839,9606.ENSP00000355627,9606.ENSP00000358045,9606.ENSP00000361097,9606.ENSP00000370473,9606.ENSP00000407685,…	C5,APOB,PROC,APOA1,C3,APOE,SERPINF1,KRT10,CAMP,FGB,IL1RAP,SERPINF2,FGG,FN1,AGT,ECM1,MMRN2,IGFBP3,TNXB,MST1,ACTB,FGA
GO:2000146	Negative regulation of cell motility	9	304	0.58	0.35	0.0317	9606.ENSP00000205948,9606.ENSP00000223642,9606.ENSP00000232003,9606.ENSP00000252486,9606.ENSP00000254722,9606.ENSP00000331544,9606.ENSP00000345179,9606.ENSP00000361097,9606.ENSP00000370473	APOH,C5,HRG,APOE,SERPINF1,FBLN1,APOD,MMRN2,IGFBP3
GO:0002673	Regulation of acute inflammatory response	4	49	1.02	0.4	0.0318	9606.ENSP00000245907,9606.ENSP00000253496,9606.ENSP00000255040,9606.ENSP00000264690	C3,F12,APCS,KLKB1
GO:0051180	Vitamin transport	4	49	1.02	0.4	0.0318	9606.ENSP00000226355,9606.ENSP00000236850,9606.ENSP00000360522,9606.ENSP00000421725	AFM,APOA1,RBP4,GC
GO:0010883	Regulation of lipid storage	4	50	1.01	0.39	0.034	9606.ENSP00000233242,9606.ENSP00000245907,9606.ENSP00000255030,9606.ENSP00000468236	APOB,C3,CRP,APOC4
GO:0050853	B cell receptor signaling pathway	4	50	1.01	0.39	0.034	9606.ENSP00000431254,9606.ENSP00000478893,9606.ENSP00000479675,9606.ENSP00000480035	IGLL5,IGHD,IGHV3-15,IGHV3-72
GO:0045723	Positive regulation of fatty acid biosynthetic process	3	21	1.26	0.4	0.0343	9606.ENSP00000236850,9606.ENSP00000350425,9606.ENSP00000466775	APOA1,APOA4,APOC2
GO:0007160	Cell-matrix adhesion	6	136	0.75	0.36	0.0348	9606.ENSP00000226218,9606.ENSP00000306099,9606.ENSP00000336829,9606.ENSP00000346839,9606.ENSP00000407685,9606.ENSP00000498441	VTN,FGB,FGG,FN1,TNXB,FGA
GO:0045862	Positive regulation of proteolysis	10	375	0.54	0.34	0.0348	9606.ENSP00000230036,9606.ENSP00000252486,9606.ENSP00000253496,9606.ENSP00000264690,9606.ENSP00000296130,9606.ENSP00000315130,9606.ENSP00000331544,9606.ENSP00000346839,9606.ENSP00000357727,9606.ENSP00000362924	GPLD1,APOE,F12,KLKB1,CLEC3B,CLU,FBLN1,FN1,S100A9,GSN
GO:0070887	Cellular response to chemical stimulus	35	2609	0.24	0.28	0.035	9606.ENSP00000181383,9606.ENSP00000217407,9606.ENSP00000222271,9606.ENSP00000223642,9606.ENSP00000230036,9606.ENSP00000233242,9606.ENSP00000251595,9606.ENSP00000252486,9606.ENSP00000254722,9606.ENSP00000265132,9606.ENSP00000265983,9606.ENSP00000295897,9606.ENSP00000296028,9606.ENSP00000296130,9606.ENSP00000296435,9606.ENSP00000306099,9606.ENSP00000306864,9606.ENSP00000314807,9606.ENSP00000336829,…	CPB2,LBP,COMP,C5,GPLD1,APOB,HBA2,APOE,SERPINF1,AMBP,HPX,ALB,PPBP,CLEC3B,CAMP,FGB,VASN,IL1RAP,FGG,HP,APOA4,AGT,S100A9,GSN,APOM,POSTN,SOD3,GPX3,SAA1,CD14,TF,MST1,HBB,ACTB,B2M
GO:0042158	Lipoprotein biosynthetic process	5	90	0.85	0.37	0.0355	9606.ENSP00000230036,9606.ENSP00000233242,9606.ENSP00000236850,9606.ENSP00000252486,9606.ENSP00000264005	GPLD1,APOB,APOA1,APOE,LCAT
GO:0002764	Immune response-regulating signaling pathway	9	312	0.57	0.34	0.0364	9606.ENSP00000230036,9606.ENSP00000270879,9606.ENSP00000291744,9606.ENSP00000363079,9606.ENSP00000385519,9606.ENSP00000431254,9606.ENSP00000478893,9606.ENSP00000479675,9606.ENSP00000480035	GPLD1,FCN3,FCN2,MBL2,CD14,IGLL5,IGHD,IGHV3-15,IGHV3-72
GO:0010982	Regulation of high-density lipoprotein particle clearance	2	4	1.81	0.4	0.0364	9606.ENSP00000227667,9606.ENSP00000230036	APOC3,GPLD1
GO:1902995	Positive regulation of phospholipid efflux	2	4	1.81	0.4	0.0364	9606.ENSP00000236850,9606.ENSP00000252486	APOA1,APOE
GO:1905908	Positive regulation of amyloid fibril formation	2	4	1.81	0.4	0.0364	9606.ENSP00000252486,9606.ENSP00000315130	APOE,CLU
GO:0022603	Regulation of anatomical structure morphogenesis	17	920	0.38	0.31	0.0377	9606.ENSP00000205948,9606.ENSP00000223642,9606.ENSP00000232003,9606.ENSP00000236850,9606.ENSP00000245907,9606.ENSP00000252244,9606.ENSP00000254722,9606.ENSP00000296435,9606.ENSP00000306099,9606.ENSP00000308541,9606.ENSP00000331544,9606.ENSP00000336829,9606.ENSP00000346839,9606.ENSP00000355627,9606.ENSP00000358045,9606.ENSP00000361097,9606.ENSP00000498441	APOH,C5,HRG,APOA1,C3,KRT1,SERPINF1,CAMP,FGB,F2,FBLN1,FGG,FN1,AGT,ECM1,MMRN2,FGA
GO:0050680	Negative regulation of epithelial cell proliferation	6	139	0.74	0.36	0.0377	9606.ENSP00000181383,9606.ENSP00000205948,9606.ENSP00000252486,9606.ENSP00000254722,9606.ENSP00000361097,9606.ENSP00000497910	CPB2,APOH,APOE,SERPINF1,MMRN2,B2M
GO:0010543	Regulation of platelet activation	4	53	0.99	0.37	0.0399	9606.ENSP00000232003,9606.ENSP00000252486,9606.ENSP00000308541,9606.ENSP00000336829	HRG,APOE,F2,FGG
GO:0046597	Negative regulation of viral entry into host cell	3	23	1.23	0.38	0.0416	9606.ENSP00000255040,9606.ENSP00000270879,9606.ENSP00000362924	APCS,FCN3,GSN
GO:0048525	Negative regulation of viral process	5	94	0.84	0.35	0.0416	9606.ENSP00000255040,9606.ENSP00000270879,9606.ENSP00000331544,9606.ENSP00000362924,9606.ENSP00000363079	APCS,FCN3,FBLN1,GSN,MBL2
GO:0051093	Negative regulation of developmental process	17	933	0.37	0.3	0.0432	9606.ENSP00000205948,9606.ENSP00000232003,9606.ENSP00000252486,9606.ENSP00000254722,9606.ENSP00000255030,9606.ENSP00000255040,9606.ENSP00000273784,9606.ENSP00000292609,9606.ENSP00000306864,9606.ENSP00000308541,9606.ENSP00000331544,9606.ENSP00000355627,9606.ENSP00000358045,9606.ENSP00000360522,9606.ENSP00000363770,9606.ENSP00000494750,9606.ENSP00000497910	APOH,HRG,APOE,SERPINF1,CRP,APCS,AHSG,PGLYRP2,VASN,F2,FBLN1,AGT,ECM1,RBP4,C1QC,ACTB,B2M
GO:0051384	Response to glucocorticoid	6	144	0.73	0.34	0.0441	9606.ENSP00000254722,9606.ENSP00000264005,9606.ENSP00000323929,9606.ENSP00000356969,9606.ENSP00000359446,9606.ENSP00000360687	SERPINF1,LCAT,A2M,APOA2,CPN1,PTGDS
GO:0090277	Positive regulation of peptide hormone secretion	5	96	0.83	0.35	0.0449	9606.ENSP00000230036,9606.ENSP00000306099,9606.ENSP00000336829,9606.ENSP00000360522,9606.ENSP00000498441	GPLD1,FGB,FGG,RBP4,FGA
GO:0010884	Positive regulation of lipid storage	3	24	1.21	0.36	0.0461	9606.ENSP00000233242,9606.ENSP00000245907,9606.ENSP00000468236	APOB,C3,APOC4
GO:0050829	Defense response to Gram-negative bacterium	5	97	0.82	0.34	0.0467	9606.ENSP00000217407,9606.ENSP00000291744,9606.ENSP00000296435,9606.ENSP00000308541,9606.ENSP00000497910	LBP,FCN2,CAMP,F2,B2M
GO:0002034	Maintenance of blood vessel diameter homeostasis by renin-angiotensin	2	5	1.71	0.37	0.0483	9606.ENSP00000321853,9606.ENSP00000355627	SERPINF2,AGT
GO:0003331	Positive regulation of extracellular matrix constituent secretion	2	5	1.71	0.37	0.0483	9606.ENSP00000181383,9606.ENSP00000355627	CPB2,AGT
GO:0010897	Negative regulation of triglyceride catabolic process	2	5	1.71	0.37	0.0483	9606.ENSP00000227667,9606.ENSP00000230036	APOC3,GPLD1
GO:0017038	Protein import	2	5	1.71	0.37	0.0483	9606.ENSP00000252486,9606.ENSP00000315130	APOE,CLU
GO:0019218	Regulation of steroid metabolic process	5	98	0.82	0.34	0.0483	9606.ENSP00000233242,9606.ENSP00000236850,9606.ENSP00000252486,9606.ENSP00000350425,9606.ENSP00000465356	APOB,APOA1,APOE,APOA4,APOC1
GO:0030185	Nitric oxide transport	2	5	1.71	0.37	0.0483	9606.ENSP00000251595,9606.ENSP00000494175	HBA2,HBB
GO:2000026	Regulation of multicellular organismal development	22	1389	0.31	0.28	0.0483	9606.ENSP00000205948,9606.ENSP00000222271,9606.ENSP00000223642,9606.ENSP00000232003,9606.ENSP00000234071,9606.ENSP00000245907,9606.ENSP00000252244,9606.ENSP00000254722,9606.ENSP00000255040,9606.ENSP00000273784,9606.ENSP00000292609,9606.ENSP00000296435,9606.ENSP00000308541,9606.ENSP00000314807,9606.ENSP00000346839,9606.ENSP00000355627,9606.ENSP00000358045,9606.ENSP00000360522,9606.ENSP00000361097,…	APOH,COMP,C5,HRG,PROC,C3,KRT1,SERPINF1,APCS,AHSG,PGLYRP2,CAMP,F2,IL1RAP,FN1,AGT,ECM1,RBP4,MMRN2,C1QC,ACTB,B2M
GO:0098609	Cell-cell adhesion	12	542	0.45	0.3	0.0484	9606.ENSP00000222271,9606.ENSP00000306099,9606.ENSP00000314807,9606.ENSP00000336829,9606.ENSP00000346839,9606.ENSP00000350425,9606.ENSP00000357727,9606.ENSP00000407685,9606.ENSP00000494175,9606.ENSP00000494750,9606.ENSP00000498227,9606.ENSP00000498441	COMP,FGB,IL1RAP,FGG,FN1,APOA4,S100A9,TNXB,HBB,ACTB,SELL,FGA
GO:0006656	Phosphatidylcholine biosynthetic process	3	25	1.19	0.35	0.0497	9606.ENSP00000236850,9606.ENSP00000264005,9606.ENSP00000356969	APOA1,LCAT,APOA2
GO:0098581	Detection of external biotic stimulus	3	25	1.19	0.35	0.0497	9606.ENSP00000217407,9606.ENSP00000292609,9606.ENSP00000415941	LBP,PGLYRP2,C4B

## Sheet: GOCC_all_overlapping_PGs
GOCC	term description	observed gene count	background gene count	strength	signal	false discovery rate	matching proteins in your network (IDs)	matching proteins in your network (labels)
GO:0005615	Extracellular space	149	3247	0.77	2.8	7.84e-106	9606.ENSP00000181383,9606.ENSP00000205948,9606.ENSP00000215727,9606.ENSP00000217407,9606.ENSP00000218099,9606.ENSP00000222271,9606.ENSP00000222381,9606.ENSP00000223642,9606.ENSP00000226218,9606.ENSP00000226355,9606.ENSP00000227667,9606.ENSP00000230036,9606.ENSP00000232003,9606.ENSP00000233242,9606.ENSP00000234071,9606.ENSP00000236850,9606.ENSP00000237014,9606.ENSP00000245907,9606.ENSP00000251595,…	CPB2,APOH,SERPIND1,LBP,F9,COMP,PON1,C5,VTN,AFM,APOC3,GPLD1,HRG,APOB,PROC,APOA1,TTR,C3,HBA2,KRT1,APOE,F12,SERPINF1,CRP,APCS,ORM1,PZP,VWF,SERPINA10,ATRN,A1BG,C9,C6,LCAT,MCAM,CP,KLKB1,F13A1,FETUB,AMBP,HPX,ITIH4,LUM,KRT10,FCN3,ITIH1,AHSG,HABP2,SAA4,SERPING1,FCN2,AZGP1,PGLYRP2,COL6A3,ALB,PPBP,CLEC3B,CAMP,C2,FGB,VASN,F2,PLG,C1QB,CLU,APOL1,CPN2,LPA,SERPINF2,C7,A2M,SERPINA7,FBLN1,SERPINA5,FGG,SERPINA6,AP…
GO:0005576	Extracellular region	152	4175	0.67	2.25	4.1e-97	9606.ENSP00000168148,9606.ENSP00000181383,9606.ENSP00000205948,9606.ENSP00000215727,9606.ENSP00000217407,9606.ENSP00000218099,9606.ENSP00000222271,9606.ENSP00000222381,9606.ENSP00000223642,9606.ENSP00000226218,9606.ENSP00000226355,9606.ENSP00000227667,9606.ENSP00000230036,9606.ENSP00000232003,9606.ENSP00000233242,9606.ENSP00000234071,9606.ENSP00000236850,9606.ENSP00000237014,9606.ENSP00000245907,…	SPP2,CPB2,APOH,SERPIND1,LBP,F9,COMP,PON1,C5,VTN,AFM,APOC3,GPLD1,HRG,APOB,PROC,APOA1,TTR,C3,HBA2,KRT1,APOE,F12,SERPINF1,CRP,APCS,ORM1,PZP,VWF,SERPINA10,ATRN,A1BG,C9,C6,LCAT,MCAM,CP,KLKB1,F13A1,FETUB,AMBP,HPX,ITIH4,LUM,KRT10,FCN3,ITIH1,AHSG,HABP2,SAA4,SERPING1,FCN2,AZGP1,PGLYRP2,COL6A3,ALB,PPBP,CLEC3B,CAMP,C2,FGB,VASN,F2,PLG,C1QB,IL1RAP,CLU,APOL1,CPN2,LPA,SERPINF2,C7,A2M,SERPINA7,FBLN1,SERPINA5,FGG…
GO:0072562	Blood microparticle	65	118	1.85	15.27	6.71e-92	9606.ENSP00000222381,9606.ENSP00000226218,9606.ENSP00000226355,9606.ENSP00000232003,9606.ENSP00000236850,9606.ENSP00000245907,9606.ENSP00000251595,9606.ENSP00000252244,9606.ENSP00000252486,9606.ENSP00000255040,9606.ENSP00000259396,9606.ENSP00000261336,9606.ENSP00000263100,9606.ENSP00000263408,9606.ENSP00000264613,9606.ENSP00000264870,9606.ENSP00000265132,9606.ENSP00000265983,9606.ENSP00000266041,…	PON1,VTN,AFM,HRG,APOA1,C3,HBA2,KRT1,APOE,APCS,ORM1,PZP,A1BG,C9,CP,F13A1,AMBP,HPX,ITIH4,FCN3,ITIH1,AHSG,SERPING1,FCN2,ALB,FGB,F2,PLG,C1QB,CLU,APOL1,CPN2,SERPINF2,A2M,FGG,FN1,HP,APOA4,ITIH2,C8A,AGT,C4BPA,CFH,SERPINC1,APOA2,C8G,GSN,C1QC,PROS1,C1S,TF,ORM2,C4A,C4B,CFB,GC,JCHAIN,HPR,C1R,SERPINA3,IGHD,KNG1,HBB,ACTB,FGA
GO:1903561	Extracellular vesicle	119	2120	0.86	3.23	1.3e-79	9606.ENSP00000181383,9606.ENSP00000205948,9606.ENSP00000215727,9606.ENSP00000217407,9606.ENSP00000218099,9606.ENSP00000222271,9606.ENSP00000222381,9606.ENSP00000223642,9606.ENSP00000226218,9606.ENSP00000226355,9606.ENSP00000227667,9606.ENSP00000230036,9606.ENSP00000232003,9606.ENSP00000233242,9606.ENSP00000236850,9606.ENSP00000237014,9606.ENSP00000245907,9606.ENSP00000251595,9606.ENSP00000252244,…	CPB2,APOH,SERPIND1,LBP,F9,COMP,PON1,C5,VTN,AFM,APOC3,GPLD1,HRG,APOB,APOA1,TTR,C3,HBA2,KRT1,APOE,F12,SERPINF1,APCS,ORM1,PZP,VWF,SERPINA10,ATRN,A1BG,C9,C6,LCAT,CP,KLKB1,FETUB,AMBP,HPX,ITIH4,LUM,KRT10,ITIH1,AHSG,SAA4,SERPING1,FCN2,AZGP1,PGLYRP2,COL6A3,ALB,CLEC3B,CAMP,C2,FGB,VASN,F2,PLG,CLU,CPN2,SERPINF2,C7,A2M,SERPINA7,FBLN1,SERPINA5,FGG,SERPINA6,APOD,FN1,HP,APOA4,ITIH2,COL18A1,C8A,AGT,CFH,QSOX1,SER…
GO:0070062	Extracellular exosome	118	2096	0.86	3.24	5.67e-79	9606.ENSP00000181383,9606.ENSP00000205948,9606.ENSP00000215727,9606.ENSP00000217407,9606.ENSP00000218099,9606.ENSP00000222271,9606.ENSP00000222381,9606.ENSP00000223642,9606.ENSP00000226218,9606.ENSP00000226355,9606.ENSP00000227667,9606.ENSP00000230036,9606.ENSP00000232003,9606.ENSP00000233242,9606.ENSP00000236850,9606.ENSP00000237014,9606.ENSP00000245907,9606.ENSP00000251595,9606.ENSP00000252244,…	CPB2,APOH,SERPIND1,LBP,F9,COMP,PON1,C5,VTN,AFM,APOC3,GPLD1,HRG,APOB,APOA1,TTR,C3,HBA2,KRT1,APOE,F12,SERPINF1,APCS,ORM1,PZP,VWF,SERPINA10,ATRN,A1BG,C9,C6,LCAT,CP,KLKB1,FETUB,AMBP,HPX,ITIH4,LUM,KRT10,ITIH1,AHSG,SAA4,SERPING1,FCN2,AZGP1,PGLYRP2,COL6A3,ALB,CLEC3B,CAMP,C2,FGB,VASN,F2,PLG,CLU,CPN2,SERPINF2,C7,A2M,SERPINA7,FBLN1,SERPINA5,FGG,SERPINA6,APOD,FN1,HP,APOA4,ITIH2,COL18A1,C8A,AGT,CFH,QSOX1,SER…
GO:0062023	Collagen-containing extracellular matrix	61	407	1.29	6.18	1.19e-56	9606.ENSP00000168148,9606.ENSP00000205948,9606.ENSP00000218099,9606.ENSP00000222271,9606.ENSP00000226218,9606.ENSP00000227667,9606.ENSP00000232003,9606.ENSP00000236850,9606.ENSP00000252244,9606.ENSP00000252486,9606.ENSP00000253496,9606.ENSP00000254722,9606.ENSP00000255040,9606.ENSP00000259396,9606.ENSP00000261405,9606.ENSP00000262919,9606.ENSP00000263100,9606.ENSP00000264870,9606.ENSP00000265132,…	SPP2,APOH,F9,COMP,VTN,APOC3,HRG,APOA1,KRT1,APOE,F12,SERPINF1,APCS,ORM1,VWF,ATRN,A1BG,F13A1,AMBP,HPX,ITIH4,LUM,FCN3,ITIH1,AHSG,SERPING1,FCN2,AZGP1,COL6A3,CLEC3B,FGB,F2,PLG,C1QB,CLU,SERPINF2,A2M,FBLN1,FGG,FN1,APOA4,ITIH2,COL18A1,AGT,SERPINC1,S100A9,ADAMTSL4,ECM1,MMRN2,MBL2,C1QC,POSTN,SOD3,ORM2,PRG4,TNXB,MST1,SERPINA1,SERPINA3,KNG1,FGA
GO:0031982	Vesicle	124	3957	0.61	1.86	7.83e-56	9606.ENSP00000168148,9606.ENSP00000181383,9606.ENSP00000205948,9606.ENSP00000215727,9606.ENSP00000217407,9606.ENSP00000218099,9606.ENSP00000222271,9606.ENSP00000222381,9606.ENSP00000223642,9606.ENSP00000226218,9606.ENSP00000226355,9606.ENSP00000227667,9606.ENSP00000230036,9606.ENSP00000232003,9606.ENSP00000233242,9606.ENSP00000236850,9606.ENSP00000237014,9606.ENSP00000245907,9606.ENSP00000251595,…	SPP2,CPB2,APOH,SERPIND1,LBP,F9,COMP,PON1,C5,VTN,AFM,APOC3,GPLD1,HRG,APOB,APOA1,TTR,C3,HBA2,KRT1,APOE,F12,SERPINF1,APCS,ORM1,PZP,VWF,SERPINA10,ATRN,A1BG,C9,C6,LCAT,CP,KLKB1,F13A1,FETUB,AMBP,HPX,ITIH4,LUM,KRT10,ITIH1,AHSG,SAA4,SERPING1,FCN2,AZGP1,PGLYRP2,COL6A3,ALB,PPBP,CLEC3B,CAMP,C2,FGB,VASN,F2,PLG,CLU,CPN2,SERPINF2,C7,A2M,SERPINA7,FBLN1,SERPINA5,FGG,SERPINA6,APOD,FN1,HP,APOA4,ITIH2,COL18A1,C8A,A…
GO:0031012	Extracellular matrix	65	552	1.18	5.23	7.96e-55	9606.ENSP00000168148,9606.ENSP00000205948,9606.ENSP00000218099,9606.ENSP00000222271,9606.ENSP00000226218,9606.ENSP00000227667,9606.ENSP00000230036,9606.ENSP00000232003,9606.ENSP00000236850,9606.ENSP00000252244,9606.ENSP00000252486,9606.ENSP00000253496,9606.ENSP00000254722,9606.ENSP00000255040,9606.ENSP00000259396,9606.ENSP00000261405,9606.ENSP00000262919,9606.ENSP00000263100,9606.ENSP00000264870,…	SPP2,APOH,F9,COMP,VTN,APOC3,GPLD1,HRG,APOA1,KRT1,APOE,F12,SERPINF1,APCS,ORM1,VWF,ATRN,A1BG,F13A1,AMBP,HPX,ITIH4,LUM,FCN3,ITIH1,AHSG,SERPING1,FCN2,AZGP1,COL6A3,CLEC3B,FGB,VASN,F2,PLG,C1QB,CLU,CPN2,SERPINF2,A2M,FBLN1,FGG,FN1,APOA4,ITIH2,COL18A1,AGT,SERPINC1,S100A9,ADAMTSL4,ECM1,MMRN2,MBL2,C1QC,POSTN,SOD3,ORM2,PRG4,TNXB,MST1,SERPINA1,IGFALS,SERPINA3,KNG1,FGA
GO:0031983	Vesicle lumen	43	326	1.23	4.74	1.85e-36	9606.ENSP00000168148,9606.ENSP00000205948,9606.ENSP00000232003,9606.ENSP00000233242,9606.ENSP00000236850,9606.ENSP00000237014,9606.ENSP00000245907,9606.ENSP00000259396,9606.ENSP00000261405,9606.ENSP00000263100,9606.ENSP00000264870,9606.ENSP00000266041,9606.ENSP00000273784,9606.ENSP00000278407,9606.ENSP00000295897,9606.ENSP00000296028,9606.ENSP00000296130,9606.ENSP00000296435,9606.ENSP00000306099,…	SPP2,APOH,HRG,APOB,APOA1,TTR,C3,ORM1,VWF,A1BG,F13A1,ITIH4,AHSG,SERPING1,ALB,PPBP,CLEC3B,CAMP,FGB,PLG,CLU,SERPINF2,A2M,FGG,FN1,HP,QSOX1,F5,S100A9,ECM1,GSN,PROS1,TF,ORM2,ITIH3,SERPINA1,SELENOP,SERPINA3,SERPINA4,CFD,KNG1,B2M,FGA
GO:0034774	Secretory granule lumen	42	321	1.23	4.66	1.95e-35	9606.ENSP00000168148,9606.ENSP00000205948,9606.ENSP00000232003,9606.ENSP00000236850,9606.ENSP00000237014,9606.ENSP00000245907,9606.ENSP00000259396,9606.ENSP00000261405,9606.ENSP00000263100,9606.ENSP00000264870,9606.ENSP00000266041,9606.ENSP00000273784,9606.ENSP00000278407,9606.ENSP00000295897,9606.ENSP00000296028,9606.ENSP00000296130,9606.ENSP00000296435,9606.ENSP00000306099,9606.ENSP00000308938,…	SPP2,APOH,HRG,APOA1,TTR,C3,ORM1,VWF,A1BG,F13A1,ITIH4,AHSG,SERPING1,ALB,PPBP,CLEC3B,CAMP,FGB,PLG,CLU,SERPINF2,A2M,FGG,FN1,HP,QSOX1,F5,S100A9,ECM1,GSN,PROS1,TF,ORM2,ITIH3,SERPINA1,SELENOP,SERPINA3,SERPINA4,CFD,KNG1,B2M,FGA
GO:0031093	Platelet alpha granule lumen	25	66	1.69	6.33	2.74e-30	9606.ENSP00000232003,9606.ENSP00000259396,9606.ENSP00000261405,9606.ENSP00000263100,9606.ENSP00000264870,9606.ENSP00000273784,9606.ENSP00000278407,9606.ENSP00000295897,9606.ENSP00000296028,9606.ENSP00000306099,9606.ENSP00000308938,9606.ENSP00000315130,9606.ENSP00000321853,9606.ENSP00000323929,9606.ENSP00000336829,9606.ENSP00000346839,9606.ENSP00000356574,9606.ENSP00000356771,9606.ENSP00000377783,…	HRG,ORM1,VWF,A1BG,F13A1,AHSG,SERPING1,ALB,PPBP,FGB,PLG,CLU,SERPINF2,A2M,FGG,FN1,QSOX1,F5,PROS1,ORM2,SERPINA1,SERPINA3,CFD,KNG1,FGA
GO:0031091	Platelet alpha granule	26	89	1.58	5.73	3.96e-29	9606.ENSP00000232003,9606.ENSP00000259396,9606.ENSP00000261405,9606.ENSP00000263100,9606.ENSP00000264870,9606.ENSP00000273784,9606.ENSP00000278407,9606.ENSP00000295897,9606.ENSP00000296028,9606.ENSP00000306099,9606.ENSP00000308938,9606.ENSP00000315130,9606.ENSP00000321853,9606.ENSP00000323929,9606.ENSP00000333203,9606.ENSP00000336829,9606.ENSP00000346839,9606.ENSP00000356574,9606.ENSP00000356771,…	HRG,ORM1,VWF,A1BG,F13A1,AHSG,SERPING1,ALB,PPBP,FGB,PLG,CLU,SERPINF2,A2M,SERPINA5,FGG,FN1,QSOX1,F5,PROS1,ORM2,SERPINA1,SERPINA3,CFD,KNG1,FGA
GO:0005788	Endoplasmic reticulum lumen	36	312	1.17	3.91	2.53e-28	9606.ENSP00000168148,9606.ENSP00000215727,9606.ENSP00000218099,9606.ENSP00000226218,9606.ENSP00000233242,9606.ENSP00000234071,9606.ENSP00000236850,9606.ENSP00000245907,9606.ENSP00000252486,9606.ENSP00000261994,9606.ENSP00000264613,9606.ENSP00000273784,9606.ENSP00000278407,9606.ENSP00000295550,9606.ENSP00000295897,9606.ENSP00000308541,9606.ENSP00000315130,9606.ENSP00000317674,9606.ENSP00000336829,…	SPP2,SERPIND1,F9,VTN,APOB,PROC,APOA1,C3,APOE,SERPINA10,CP,AHSG,SERPING1,COL6A3,ALB,F2,CLU,APOL1,FGG,FN1,APOA4,ITIH2,COL18A1,QSOX1,SERPINC1,F5,APOA2,ADAMTSL4,F10,IGFBP3,TF,C4A,SERPINA1,KNG1,B2M,FGA
GO:0034364	High-density lipoprotein particle	20	29	1.95	6.68	4.02e-28	9606.ENSP00000205948,9606.ENSP00000222381,9606.ENSP00000227667,9606.ENSP00000233242,9606.ENSP00000236850,9606.ENSP00000252486,9606.ENSP00000264005,9606.ENSP00000278222,9606.ENSP00000315130,9606.ENSP00000317674,9606.ENSP00000350425,9606.ENSP00000356969,9606.ENSP00000365081,9606.ENSP00000381250,9606.ENSP00000384906,9606.ENSP00000417138,9606.ENSP00000441828,9606.ENSP00000465356,9606.ENSP00000466775,…	APOH,PON1,APOC3,APOB,APOA1,APOE,LCAT,SAA4,CLU,APOL1,APOA4,APOA2,APOM,APOF,SAA1,PLTP,HPR,APOC1,APOC2,APOC4
GO:0034358	Plasma lipoprotein particle	21	38	1.85	6.44	4.43e-28	9606.ENSP00000205948,9606.ENSP00000222381,9606.ENSP00000227667,9606.ENSP00000233242,9606.ENSP00000236850,9606.ENSP00000252486,9606.ENSP00000264005,9606.ENSP00000278222,9606.ENSP00000315130,9606.ENSP00000317674,9606.ENSP00000321334,9606.ENSP00000350425,9606.ENSP00000356969,9606.ENSP00000365081,9606.ENSP00000381250,9606.ENSP00000384906,9606.ENSP00000417138,9606.ENSP00000441828,9606.ENSP00000465356,…	APOH,PON1,APOC3,APOB,APOA1,APOE,LCAT,SAA4,CLU,APOL1,LPA,APOA4,APOA2,APOM,APOF,SAA1,PLTP,HPR,APOC1,APOC2,APOC4
GO:0030141	Secretory granule	47	873	0.84	2.35	3.72e-24	9606.ENSP00000168148,9606.ENSP00000205948,9606.ENSP00000232003,9606.ENSP00000236850,9606.ENSP00000237014,9606.ENSP00000245907,9606.ENSP00000252244,9606.ENSP00000259396,9606.ENSP00000261405,9606.ENSP00000263100,9606.ENSP00000264870,9606.ENSP00000266041,9606.ENSP00000273784,9606.ENSP00000278407,9606.ENSP00000295897,9606.ENSP00000296028,9606.ENSP00000296130,9606.ENSP00000296435,9606.ENSP00000306099,…	SPP2,APOH,HRG,APOA1,TTR,C3,KRT1,ORM1,VWF,A1BG,F13A1,ITIH4,AHSG,SERPING1,ALB,PPBP,CLEC3B,CAMP,FGB,PLG,CLU,SERPINF2,A2M,SERPINA5,FGG,FN1,HP,QSOX1,F5,S100A9,ECM1,GSN,PROS1,CD14,TF,ORM2,ITIH3,SERPINA1,SELENOP,SERPINA3,SERPINA4,CFD,KNG1,HBB,B2M,SELL,FGA
GO:0071944	Cell periphery	100	6015	0.33	0.9	9.7e-17	9606.ENSP00000168148,9606.ENSP00000205948,9606.ENSP00000218099,9606.ENSP00000222271,9606.ENSP00000223642,9606.ENSP00000226218,9606.ENSP00000227667,9606.ENSP00000230036,9606.ENSP00000232003,9606.ENSP00000233242,9606.ENSP00000236850,9606.ENSP00000245907,9606.ENSP00000252244,9606.ENSP00000252486,9606.ENSP00000253496,9606.ENSP00000254722,9606.ENSP00000255040,9606.ENSP00000259396,9606.ENSP00000261405,…	SPP2,APOH,F9,COMP,C5,VTN,APOC3,GPLD1,HRG,APOB,APOA1,C3,KRT1,APOE,F12,SERPINF1,APCS,ORM1,VWF,ATRN,A1BG,C9,C6,MCAM,CP,KLKB1,F13A1,AMBP,HPX,ITIH4,LUM,KRT10,FCN3,ITIH1,AHSG,SERPING1,FCN2,AZGP1,COL6A3,CLEC3B,C2,FGB,VASN,F2,PLG,C1QB,IL1RAP,CLU,CPN2,LPA,SERPINF2,C7,A2M,FBLN1,SERPINA5,FGG,FN1,APOA4,ITIH2,COL18A1,C8A,AGT,C4BPA,SERPINC1,F5,S100A9,ADAMTSL4,ECM1,C8B,C8G,MMRN2,GSN,MBL2,C1QC,F10,POSTN,SOD3,PRO…
GO:1905370	Serine-type endopeptidase complex	13	26	1.81	4	1.13e-16	9606.ENSP00000218099,9606.ENSP00000234071,9606.ENSP00000245907,9606.ENSP00000253496,9606.ENSP00000264690,9606.ENSP00000270879,9606.ENSP00000291744,9606.ENSP00000308541,9606.ENSP00000356399,9606.ENSP00000356771,9606.ENSP00000363079,9606.ENSP00000364709,9606.ENSP00000378131	F9,PROC,C3,F12,KLKB1,FCN3,FCN2,F2,CFH,F5,MBL2,F10,CFI
GO:0034361	Very-low-density lipoprotein particle	12	20	1.89	3.95	4.25e-16	9606.ENSP00000205948,9606.ENSP00000227667,9606.ENSP00000233242,9606.ENSP00000236850,9606.ENSP00000252486,9606.ENSP00000317674,9606.ENSP00000350425,9606.ENSP00000356969,9606.ENSP00000365081,9606.ENSP00000465356,9606.ENSP00000466775,9606.ENSP00000468236	APOH,APOC3,APOB,APOA1,APOE,APOL1,APOA4,APOA2,APOM,APOC1,APOC2,APOC4
GO:0031410	Cytoplasmic vesicle	58	2482	0.48	1.1	1.98e-13	9606.ENSP00000168148,9606.ENSP00000205948,9606.ENSP00000227667,9606.ENSP00000232003,9606.ENSP00000233242,9606.ENSP00000236850,9606.ENSP00000237014,9606.ENSP00000245907,9606.ENSP00000251595,9606.ENSP00000252244,9606.ENSP00000252486,9606.ENSP00000254722,9606.ENSP00000259396,9606.ENSP00000261405,9606.ENSP00000263100,9606.ENSP00000264870,9606.ENSP00000265983,9606.ENSP00000266041,9606.ENSP00000273784,…	SPP2,APOH,APOC3,HRG,APOB,APOA1,TTR,C3,HBA2,KRT1,APOE,SERPINF1,ORM1,VWF,A1BG,F13A1,HPX,ITIH4,AHSG,SERPING1,ALB,PPBP,CLEC3B,CAMP,FGB,PLG,CLU,SERPINF2,A2M,SERPINA5,FGG,FN1,HP,APOA4,QSOX1,F5,APOA2,S100A9,ECM1,GSN,PROS1,SAA1,CD14,TF,ORM2,ITIH3,SERPINA1,SELENOP,SERPINA3,SERPINA4,APOC2,CFD,UBB,KNG1,HBB,B2M,SELL,FGA
GO:0042627	Chylomicron	9	13	1.95	3.09	2.28e-12	9606.ENSP00000205948,9606.ENSP00000227667,9606.ENSP00000233242,9606.ENSP00000236850,9606.ENSP00000252486,9606.ENSP00000350425,9606.ENSP00000356969,9606.ENSP00000465356,9606.ENSP00000466775	APOH,APOC3,APOB,APOA1,APOE,APOA4,APOA2,APOC1,APOC2
GO:0034366	Spherical high-density lipoprotein particle	8	8	2.11	3.02	8.09e-12	9606.ENSP00000222381,9606.ENSP00000227667,9606.ENSP00000236850,9606.ENSP00000315130,9606.ENSP00000356969,9606.ENSP00000365081,9606.ENSP00000441828,9606.ENSP00000466775	PON1,APOC3,APOA1,CLU,APOA2,APOM,HPR,APOC2
GO:0012505	Endomembrane system	79	4721	0.33	0.83	1.16e-11	9606.ENSP00000168148,9606.ENSP00000205948,9606.ENSP00000215727,9606.ENSP00000218099,9606.ENSP00000226218,9606.ENSP00000227667,9606.ENSP00000232003,9606.ENSP00000233242,9606.ENSP00000234071,9606.ENSP00000236850,9606.ENSP00000237014,9606.ENSP00000245907,9606.ENSP00000252244,9606.ENSP00000252486,9606.ENSP00000253496,9606.ENSP00000259396,9606.ENSP00000261405,9606.ENSP00000261994,9606.ENSP00000263100,…	SPP2,APOH,SERPIND1,F9,VTN,APOC3,HRG,APOB,PROC,APOA1,TTR,C3,KRT1,APOE,F12,ORM1,VWF,SERPINA10,A1BG,CP,F13A1,AMBP,ITIH4,LUM,AHSG,SERPING1,COL6A3,ALB,PPBP,CLEC3B,CAMP,FGB,F2,PLG,CLU,APOL1,SERPINF2,A2M,SERPINA5,FGG,APOD,FN1,HP,APOA4,ITIH2,COL18A1,QSOX1,SERPINC1,F5,APOA2,S100A9,ADAMTSL4,ECM1,PTGDS,GSN,F10,POSTN,IGFBP3,SOD3,PROS1,CD14,TF,ORM2,C4A,ITIH3,SERPINA1,HGFAC,SELENOP,SERPINA3,SERPINA4,APOC1,APOC…
GO:0031089	Platelet dense granule lumen	8	14	1.87	2.59	1.82e-10	9606.ENSP00000168148,9606.ENSP00000205948,9606.ENSP00000266041,9606.ENSP00000296130,9606.ENSP00000358045,9606.ENSP00000415769,9606.ENSP00000425915,9606.ENSP00000451172	SPP2,APOH,ITIH4,CLEC3B,ECM1,ITIH3,SELENOP,SERPINA4
GO:0005579	Membrane attack complex	7	7	2.11	2.62	2.7e-10	9606.ENSP00000223642,9606.ENSP00000263408,9606.ENSP00000263413,9606.ENSP00000322061,9606.ENSP00000354458,9606.ENSP00000360281,9606.ENSP00000360697	C5,C9,C6,C7,C8A,C8B,C8G
GO:0005783	Endoplasmic reticulum	46	2021	0.47	0.96	8.71e-10	9606.ENSP00000168148,9606.ENSP00000215727,9606.ENSP00000218099,9606.ENSP00000226218,9606.ENSP00000233242,9606.ENSP00000234071,9606.ENSP00000236850,9606.ENSP00000245907,9606.ENSP00000252486,9606.ENSP00000253496,9606.ENSP00000261405,9606.ENSP00000261994,9606.ENSP00000264613,9606.ENSP00000265132,9606.ENSP00000273784,9606.ENSP00000278407,9606.ENSP00000295550,9606.ENSP00000295897,9606.ENSP00000306099,…	SPP2,SERPIND1,F9,VTN,APOB,PROC,APOA1,C3,APOE,F12,VWF,SERPINA10,CP,AMBP,AHSG,SERPING1,COL6A3,ALB,FGB,F2,CLU,APOL1,FGG,APOD,FN1,APOA4,ITIH2,COL18A1,QSOX1,SERPINC1,F5,APOA2,ADAMTSL4,PTGDS,F10,IGFBP3,PROS1,TF,C4A,SERPINA1,HGFAC,APOC1,UBB,KNG1,B2M,FGA
GO:0071682	Endocytic vesicle lumen	8	23	1.65	2.18	3.69e-09	9606.ENSP00000233242,9606.ENSP00000236850,9606.ENSP00000251595,9606.ENSP00000252486,9606.ENSP00000265983,9606.ENSP00000348170,9606.ENSP00000384906,9606.ENSP00000494175	APOB,APOA1,HBA2,APOE,HPX,HP,SAA1,HBB
GO:0043227	Membrane-bounded organelle	135	13188	0.12	0.52	5.89e-08	9606.ENSP00000168148,9606.ENSP00000181383,9606.ENSP00000205948,9606.ENSP00000215727,9606.ENSP00000217407,9606.ENSP00000218099,9606.ENSP00000222271,9606.ENSP00000222381,9606.ENSP00000223642,9606.ENSP00000226218,9606.ENSP00000226355,9606.ENSP00000227667,9606.ENSP00000230036,9606.ENSP00000232003,9606.ENSP00000233242,9606.ENSP00000234071,9606.ENSP00000236850,9606.ENSP00000237014,9606.ENSP00000245907,…	SPP2,CPB2,APOH,SERPIND1,LBP,F9,COMP,PON1,C5,VTN,AFM,APOC3,GPLD1,HRG,APOB,PROC,APOA1,TTR,C3,HBA2,KRT1,APOE,F12,SERPINF1,APCS,ORM1,PZP,VWF,SERPINA10,ATRN,A1BG,C9,C6,LCAT,MCAM,CP,KLKB1,F13A1,FETUB,AMBP,HPX,ITIH4,LUM,KRT10,ITIH1,AHSG,SAA4,SERPING1,FCN2,AZGP1,PGLYRP2,COL6A3,ALB,PPBP,CLEC3B,CAMP,C2,FGB,VASN,F2,PLG,CLU,APOL1,CPN2,SERPINF2,C7,A2M,SERPINA7,FBLN1,SERPINA5,FGG,SERPINA6,APOD,FN1,HP,APOA4,ITI…
GO:0032991	Protein-containing complex	78	5506	0.26	0.65	8.88e-08	9606.ENSP00000205948,9606.ENSP00000218099,9606.ENSP00000222271,9606.ENSP00000222381,9606.ENSP00000223642,9606.ENSP00000226218,9606.ENSP00000227667,9606.ENSP00000233242,9606.ENSP00000234071,9606.ENSP00000236850,9606.ENSP00000237014,9606.ENSP00000245907,9606.ENSP00000251595,9606.ENSP00000252486,9606.ENSP00000253496,9606.ENSP00000263408,9606.ENSP00000263413,9606.ENSP00000264005,9606.ENSP00000264690,…	APOH,F9,COMP,PON1,C5,VTN,APOC3,APOB,PROC,APOA1,TTR,C3,HBA2,APOE,F12,C9,C6,LCAT,KLKB1,F13A1,LUM,FCN3,SAA4,FCN2,COL6A3,ALB,C2,FGB,F2,C1QB,CLU,APOL1,LPA,SERPINF2,C7,SERPINA5,FGG,FN1,HP,APOA4,COL18A1,C8A,F13B,CFH,F5,APOA2,C8B,C8G,MBL2,C1QC,F10,APOM,IGFBP3,CFI,APOF,SAA1,C1S,CD14,TF,C4A,C4B,CFB,IGFALS,PLTP,IGLL5,JCHAIN,HPR,C1R,APOC1,APOC2,APOC4,IGHD,IGHV3-15,IGHV3-72,HBB,ACTB,B2M,FGA
GO:0009986	Cell surface	27	894	0.59	1.01	9.39e-08	9606.ENSP00000205948,9606.ENSP00000217407,9606.ENSP00000232003,9606.ENSP00000245907,9606.ENSP00000264036,9606.ENSP00000265132,9606.ENSP00000269576,9606.ENSP00000270879,9606.ENSP00000291744,9606.ENSP00000292401,9606.ENSP00000306099,9606.ENSP00000306864,9606.ENSP00000308938,9606.ENSP00000315130,9606.ENSP00000321853,9606.ENSP00000333203,9606.ENSP00000336829,9606.ENSP00000363079,9606.ENSP00000364709,…	APOH,LBP,HRG,C3,MCAM,AMBP,KRT10,FCN3,FCN2,AZGP1,FGB,VASN,PLG,CLU,SERPINF2,SERPINA5,FGG,MBL2,F10,CD14,TF,IGLL5,IGHD,IGHV3-15,IGHV3-72,B2M,FGA
GO:0009897	External side of plasma membrane	18	388	0.78	1.21	1.17e-07	9606.ENSP00000264036,9606.ENSP00000270879,9606.ENSP00000291744,9606.ENSP00000292401,9606.ENSP00000306099,9606.ENSP00000308938,9606.ENSP00000333203,9606.ENSP00000336829,9606.ENSP00000363079,9606.ENSP00000364709,9606.ENSP00000385519,9606.ENSP00000385834,9606.ENSP00000431254,9606.ENSP00000478893,9606.ENSP00000479675,9606.ENSP00000480035,9606.ENSP00000497910,9606.ENSP00000498441	MCAM,FCN3,FCN2,AZGP1,FGB,PLG,SERPINA5,FGG,MBL2,F10,CD14,TF,IGLL5,IGHD,IGHV3-15,IGHV3-72,B2M,FGA
GO:0005577	Fibrinogen complex	5	8	1.91	1.6	1.39e-06	9606.ENSP00000306099,9606.ENSP00000321853,9606.ENSP00000336829,9606.ENSP00000346839,9606.ENSP00000498441	FGB,SERPINF2,FGG,FN1,FGA
GO:0034362	Low-density lipoprotein particle	5	12	1.73	1.41	6.37e-06	9606.ENSP00000233242,9606.ENSP00000252486,9606.ENSP00000365081,9606.ENSP00000381250,9606.ENSP00000466775	APOB,APOE,APOM,APOF,APOC2
GO:0042571	Immunoglobulin complex, circulating	5	12	1.73	1.41	6.37e-06	9606.ENSP00000431254,9606.ENSP00000440066,9606.ENSP00000478893,9606.ENSP00000479675,9606.ENSP00000480035	IGLL5,JCHAIN,IGHD,IGHV3-15,IGHV3-72
GO:0005601	Classical-complement-pathway C3/C5 convertase complex	4	4	2.11	1.4	9.68e-06	9606.ENSP00000299367,9606.ENSP00000396688,9606.ENSP00000415941,9606.ENSP00000416561	C2,C4A,C4B,CFB
GO:0005602	Complement component C1 complex	4	5	2.01	1.33	1.66e-05	9606.ENSP00000313967,9606.ENSP00000363770,9606.ENSP00000385035,9606.ENSP00000444271	C1QB,C1QC,C1S,C1R
GO:0034363	Intermediate-density lipoprotein particle	4	5	2.01	1.33	1.66e-05	9606.ENSP00000227667,9606.ENSP00000233242,9606.ENSP00000252486,9606.ENSP00000466775	APOC3,APOB,APOE,APOC2
GO:1904724	Tertiary granule lumen	7	55	1.21	1.16	1.87e-05	9606.ENSP00000259396,9606.ENSP00000296028,9606.ENSP00000296435,9606.ENSP00000348170,9606.ENSP00000356574,9606.ENSP00000494175,9606.ENSP00000497910	ORM1,PPBP,CAMP,HP,QSOX1,HBB,B2M
GO:0005581	Collagen trimer	8	95	1.04	1.01	5.03e-05	9606.ENSP00000266718,9606.ENSP00000270879,9606.ENSP00000291744,9606.ENSP00000295550,9606.ENSP00000313967,9606.ENSP00000352798,9606.ENSP00000363079,9606.ENSP00000363770	LUM,FCN3,FCN2,COL6A3,C1QB,COL18A1,MBL2,C1QC
GO:0070013	Intracellular organelle lumen	72	5660	0.21	0.5	5.07e-05	9606.ENSP00000168148,9606.ENSP00000205948,9606.ENSP00000215727,9606.ENSP00000218099,9606.ENSP00000226218,9606.ENSP00000232003,9606.ENSP00000233242,9606.ENSP00000234071,9606.ENSP00000236850,9606.ENSP00000237014,9606.ENSP00000245907,9606.ENSP00000251595,9606.ENSP00000252244,9606.ENSP00000252486,9606.ENSP00000259396,9606.ENSP00000261405,9606.ENSP00000261994,9606.ENSP00000263100,9606.ENSP00000264613,…	SPP2,APOH,SERPIND1,F9,VTN,HRG,APOB,PROC,APOA1,TTR,C3,HBA2,KRT1,APOE,ORM1,VWF,SERPINA10,A1BG,CP,F13A1,HPX,ITIH4,LUM,AHSG,SERPING1,COL6A3,ALB,PPBP,CLEC3B,CAMP,FGB,F2,PLG,CLU,APOL1,SERPINF2,A2M,FGG,FN1,HP,APOA4,ITIH2,COL18A1,QSOX1,SERPINC1,F5,APOA2,S100A9,ADAMTSL4,ECM1,GSN,F10,IGFBP3,SOD3,PROS1,SAA1,TF,ORM2,C4A,ITIH3,SERPINA1,GC,SELENOP,SERPINA3,SERPINA4,CFD,UBB,KNG1,HBB,ACTB,B2M,FGA
GO:0005796	Golgi lumen	8	106	0.99	0.93	9.92e-05	9606.ENSP00000218099,9606.ENSP00000226218,9606.ENSP00000234071,9606.ENSP00000266718,9606.ENSP00000308541,9606.ENSP00000364709,9606.ENSP00000371554,9606.ENSP00000377783	F9,VTN,PROC,LUM,F2,F10,SOD3,PROS1
GO:0110165	Cellular anatomical entity	153	18293	0.03	0.36	0.00042	9606.ENSP00000168148,9606.ENSP00000181383,9606.ENSP00000205948,9606.ENSP00000215727,9606.ENSP00000217407,9606.ENSP00000218099,9606.ENSP00000222271,9606.ENSP00000222381,9606.ENSP00000223642,9606.ENSP00000226218,9606.ENSP00000226355,9606.ENSP00000227667,9606.ENSP00000230036,9606.ENSP00000232003,9606.ENSP00000233242,9606.ENSP00000234071,9606.ENSP00000236850,9606.ENSP00000237014,9606.ENSP00000245907,…	SPP2,CPB2,APOH,SERPIND1,LBP,F9,COMP,PON1,C5,VTN,AFM,APOC3,GPLD1,HRG,APOB,PROC,APOA1,TTR,C3,HBA2,KRT1,APOE,F12,SERPINF1,CRP,APCS,ORM1,PZP,VWF,SERPINA10,ATRN,A1BG,C9,C6,LCAT,MCAM,CP,KLKB1,F13A1,FETUB,AMBP,HPX,ITIH4,LUM,KRT10,FCN3,ITIH1,AHSG,HABP2,SAA4,SERPING1,FCN2,AZGP1,PGLYRP2,COL6A3,ALB,PPBP,CLEC3B,CAMP,C2,FGB,VASN,F2,PLG,C1QB,IL1RAP,CLU,APOL1,CPN2,LPA,SERPINF2,C7,A2M,SERPINA7,FBLN1,SERPINA5,FGG…
GO:0035580	Specific granule lumen	6	62	1.1	0.83	0.00046	9606.ENSP00000259396,9606.ENSP00000296435,9606.ENSP00000348170,9606.ENSP00000356574,9606.ENSP00000394936,9606.ENSP00000497910	ORM1,CAMP,HP,QSOX1,ORM2,B2M
GO:0005604	Basement membrane	7	98	0.96	0.78	0.00055	9606.ENSP00000226218,9606.ENSP00000254722,9606.ENSP00000262919,9606.ENSP00000331544,9606.ENSP00000346839,9606.ENSP00000352798,9606.ENSP00000361097	VTN,SERPINF1,ATRN,FBLN1,FN1,COL18A1,MMRN2
GO:0030139	Endocytic vesicle	12	338	0.66	0.67	0.00057	9606.ENSP00000233242,9606.ENSP00000236850,9606.ENSP00000251595,9606.ENSP00000252486,9606.ENSP00000265983,9606.ENSP00000348170,9606.ENSP00000362924,9606.ENSP00000384906,9606.ENSP00000385834,9606.ENSP00000478771,9606.ENSP00000494175,9606.ENSP00000497910	APOB,APOA1,HBA2,APOE,HPX,HP,GSN,SAA1,TF,UBB,HBB,B2M
GO:0031838	Haptoglobin-hemoglobin complex	3	11	1.55	0.64	0.0048	9606.ENSP00000251595,9606.ENSP00000348170,9606.ENSP00000494175	HBA2,HP,HBB
GO:0034365	Discoidal high-density lipoprotein particle	2	2	2.11	0.55	0.0109	9606.ENSP00000252486,9606.ENSP00000365081	APOE,APOM
GO:1904813	ficolin-1-rich granule lumen	6	124	0.79	0.44	0.0155	9606.ENSP00000252244,9606.ENSP00000263100,9606.ENSP00000362924,9606.ENSP00000416066,9606.ENSP00000468253,9606.ENSP00000494175	KRT1,A1BG,GSN,SERPINA1,CFD,HBB
GO:0005775	Vacuolar lumen	7	175	0.71	0.43	0.0158	9606.ENSP00000233242,9606.ENSP00000237014,9606.ENSP00000245907,9606.ENSP00000266718,9606.ENSP00000394936,9606.ENSP00000421725,9606.ENSP00000450540	APOB,TTR,C3,LUM,ORM2,GC,SERPINA3
GO:0062167	Complement component C1q complex	2	3	1.93	0.5	0.017	9606.ENSP00000313967,9606.ENSP00000363770	C1QB,C1QC
GO:0042567	Insulin-like growth factor ternary complex	2	4	1.81	0.45	0.025	9606.ENSP00000370473,9606.ENSP00000416683	IGFBP3,IGFALS

## Sheet: GOMF_all_overlapping_PGs
#term ID	term description	observed gene count	background gene count	strength	signal	false discovery rate	matching proteins in your network (IDs)	matching proteins in your network (labels)
GO:0004866	Endopeptidase inhibitor activity	32	177	1.37	4.83	7.05e-29	9606.ENSP00000168148,9606.ENSP00000215727,9606.ENSP00000223642,9606.ENSP00000232003,9606.ENSP00000245907,9606.ENSP00000254722,9606.ENSP00000261336,9606.ENSP00000261994,9606.ENSP00000265029,9606.ENSP00000265132,9606.ENSP00000266041,9606.ENSP00000273283,9606.ENSP00000273784,9606.ENSP00000278407,9606.ENSP00000295550,9606.ENSP00000321334,9606.ENSP00000321853,9606.ENSP00000323929,9606.ENSP00000329374,…	SPP2,SERPIND1,C5,HRG,C3,SERPINF1,PZP,SERPINA10,FETUB,AMBP,ITIH4,ITIH1,AHSG,SERPING1,COL6A3,LPA,SERPINF2,A2M,SERPINA7,SERPINA5,SERPINA6,ITIH2,AGT,SERPINC1,PROS1,C4A,ITIH3,C4B,SERPINA1,SERPINA3,SERPINA4,KNG1
GO:0061134	Peptidase regulator activity	34	227	1.29	4.46	9.05e-29	9606.ENSP00000168148,9606.ENSP00000215727,9606.ENSP00000223642,9606.ENSP00000232003,9606.ENSP00000245907,9606.ENSP00000254722,9606.ENSP00000261336,9606.ENSP00000261994,9606.ENSP00000265029,9606.ENSP00000265132,9606.ENSP00000266041,9606.ENSP00000273283,9606.ENSP00000273784,9606.ENSP00000278407,9606.ENSP00000295550,9606.ENSP00000321334,9606.ENSP00000321853,9606.ENSP00000323929,9606.ENSP00000329374,…	SPP2,SERPIND1,C5,HRG,C3,SERPINF1,PZP,SERPINA10,FETUB,AMBP,ITIH4,ITIH1,AHSG,SERPING1,COL6A3,LPA,SERPINF2,A2M,SERPINA7,FBLN1,SERPINA5,SERPINA6,FN1,ITIH2,AGT,SERPINC1,PROS1,C4A,ITIH3,C4B,SERPINA1,SERPINA3,SERPINA4,KNG1
GO:0004857	Enzyme inhibitor activity	36	396	1.07	3.19	4.43e-24	9606.ENSP00000168148,9606.ENSP00000215727,9606.ENSP00000223642,9606.ENSP00000227667,9606.ENSP00000232003,9606.ENSP00000245907,9606.ENSP00000254722,9606.ENSP00000261336,9606.ENSP00000261994,9606.ENSP00000265029,9606.ENSP00000265132,9606.ENSP00000266041,9606.ENSP00000273283,9606.ENSP00000273784,9606.ENSP00000278407,9606.ENSP00000295550,9606.ENSP00000321334,9606.ENSP00000321853,9606.ENSP00000323929,…	SPP2,SERPIND1,C5,APOC3,HRG,C3,SERPINF1,PZP,SERPINA10,FETUB,AMBP,ITIH4,ITIH1,AHSG,SERPING1,COL6A3,LPA,SERPINF2,A2M,SERPINA7,SERPINA5,SERPINA6,ITIH2,AGT,SERPINC1,APOA2,PROS1,C4A,ITIH3,C4B,SERPINA1,SERPINA3,SERPINA4,APOC1,APOC2,KNG1
GO:0004867	Serine-type endopeptidase inhibitor activity	22	98	1.46	4.24	1.87e-21	9606.ENSP00000215727,9606.ENSP00000232003,9606.ENSP00000254722,9606.ENSP00000261336,9606.ENSP00000261994,9606.ENSP00000265132,9606.ENSP00000266041,9606.ENSP00000273283,9606.ENSP00000278407,9606.ENSP00000295550,9606.ENSP00000321853,9606.ENSP00000323929,9606.ENSP00000329374,9606.ENSP00000333203,9606.ENSP00000342850,9606.ENSP00000351190,9606.ENSP00000355627,9606.ENSP00000356671,9606.ENSP00000415769,…	SERPIND1,HRG,SERPINF1,PZP,SERPINA10,AMBP,ITIH4,ITIH1,SERPING1,COL6A3,SERPINF2,A2M,SERPINA7,SERPINA5,SERPINA6,ITIH2,AGT,SERPINC1,ITIH3,SERPINA1,SERPINA3,SERPINA4
GO:0005539	Glycosaminoglycan binding	26	245	1.14	2.95	2.44e-18	9606.ENSP00000205948,9606.ENSP00000215727,9606.ENSP00000222271,9606.ENSP00000226218,9606.ENSP00000232003,9606.ENSP00000233242,9606.ENSP00000252486,9606.ENSP00000261994,9606.ENSP00000265132,9606.ENSP00000273283,9606.ENSP00000277903,9606.ENSP00000292609,9606.ENSP00000296130,9606.ENSP00000308541,9606.ENSP00000321334,9606.ENSP00000333203,9606.ENSP00000346839,9606.ENSP00000351190,9606.ENSP00000356399,…	APOH,SERPIND1,COMP,VTN,HRG,APOB,APOE,SERPINA10,AMBP,ITIH1,HABP2,PGLYRP2,CLEC3B,F2,LPA,SERPINA5,FN1,ITIH2,CFH,SERPINC1,POSTN,SOD3,SAA1,TNXB,KNG1,SELL
GO:0008201	Heparin binding	21	173	1.19	2.78	1.45e-15	9606.ENSP00000205948,9606.ENSP00000215727,9606.ENSP00000222271,9606.ENSP00000226218,9606.ENSP00000232003,9606.ENSP00000233242,9606.ENSP00000252486,9606.ENSP00000261994,9606.ENSP00000296130,9606.ENSP00000308541,9606.ENSP00000321334,9606.ENSP00000333203,9606.ENSP00000346839,9606.ENSP00000356399,9606.ENSP00000356671,9606.ENSP00000369071,9606.ENSP00000371554,9606.ENSP00000384906,9606.ENSP00000407685,…	APOH,SERPIND1,COMP,VTN,HRG,APOB,APOE,SERPINA10,CLEC3B,F2,LPA,SERPINA5,FN1,CFH,SERPINC1,POSTN,SOD3,SAA1,TNXB,KNG1,SELL
GO:0030234	Enzyme regulator activity	44	1239	0.66	1.5	6.65e-15	9606.ENSP00000168148,9606.ENSP00000205948,9606.ENSP00000215727,9606.ENSP00000223642,9606.ENSP00000227667,9606.ENSP00000232003,9606.ENSP00000236850,9606.ENSP00000245907,9606.ENSP00000252486,9606.ENSP00000254722,9606.ENSP00000261336,9606.ENSP00000261994,9606.ENSP00000265029,9606.ENSP00000265132,9606.ENSP00000266041,9606.ENSP00000273283,9606.ENSP00000273784,9606.ENSP00000278407,9606.ENSP00000295550,…	SPP2,APOH,SERPIND1,C5,APOC3,HRG,APOA1,C3,APOE,SERPINF1,PZP,SERPINA10,FETUB,AMBP,ITIH4,ITIH1,AHSG,SERPING1,COL6A3,CPN2,LPA,SERPINF2,A2M,SERPINA7,FBLN1,SERPINA5,SERPINA6,FN1,APOA4,ITIH2,AGT,SERPINC1,APOA2,IGFBP3,PROS1,C4A,ITIH3,C4B,SERPINA1,SERPINA3,SERPINA4,APOC1,APOC2,KNG1
GO:0004252	Serine-type endopeptidase activity	19	176	1.14	2.38	3.8e-13	9606.ENSP00000218099,9606.ENSP00000234071,9606.ENSP00000253496,9606.ENSP00000264690,9606.ENSP00000277903,9606.ENSP00000299367,9606.ENSP00000308541,9606.ENSP00000308938,9606.ENSP00000321334,9606.ENSP00000348170,9606.ENSP00000364709,9606.ENSP00000378131,9606.ENSP00000385035,9606.ENSP00000414287,9606.ENSP00000416561,9606.ENSP00000421801,9606.ENSP00000441828,9606.ENSP00000444271,9606.ENSP00000468253	F9,PROC,F12,KLKB1,HABP2,C2,F2,PLG,LPA,HP,F10,CFI,C1S,MST1,CFB,HGFAC,HPR,C1R,CFD
GO:1901681	Sulfur compound binding	22	272	1.02	2.14	4.27e-13	9606.ENSP00000205948,9606.ENSP00000215727,9606.ENSP00000222271,9606.ENSP00000226218,9606.ENSP00000232003,9606.ENSP00000233242,9606.ENSP00000252486,9606.ENSP00000261994,9606.ENSP00000265132,9606.ENSP00000296130,9606.ENSP00000308541,9606.ENSP00000321334,9606.ENSP00000333203,9606.ENSP00000346839,9606.ENSP00000356399,9606.ENSP00000356671,9606.ENSP00000369071,9606.ENSP00000371554,9606.ENSP00000384906,…	APOH,SERPIND1,COMP,VTN,HRG,APOB,APOE,SERPINA10,AMBP,CLEC3B,F2,LPA,SERPINA5,FN1,CFH,SERPINC1,POSTN,SOD3,SAA1,TNXB,KNG1,SELL
GO:0008289	Lipid binding	32	796	0.71	1.45	1.06e-11	9606.ENSP00000205948,9606.ENSP00000217407,9606.ENSP00000222381,9606.ENSP00000226355,9606.ENSP00000227667,9606.ENSP00000233242,9606.ENSP00000236850,9606.ENSP00000252486,9606.ENSP00000295897,9606.ENSP00000296435,9606.ENSP00000308541,9606.ENSP00000317674,9606.ENSP00000333203,9606.ENSP00000342850,9606.ENSP00000345179,9606.ENSP00000350425,9606.ENSP00000356969,9606.ENSP00000357727,9606.ENSP00000360522,…	APOH,LBP,PON1,AFM,APOC3,APOB,APOA1,APOE,ALB,CAMP,F2,APOL1,SERPINA5,SERPINA6,APOD,APOA4,APOA2,S100A9,RBP4,PTGDS,C8G,GSN,F10,APOM,SHBG,APOF,CD14,PLTP,GC,APOC1,APOC2,SELL
GO:0005102	Signaling receptor binding	43	1499	0.57	1.19	1.63e-11	9606.ENSP00000217407,9606.ENSP00000222271,9606.ENSP00000223642,9606.ENSP00000226218,9606.ENSP00000227667,9606.ENSP00000232003,9606.ENSP00000233242,9606.ENSP00000236850,9606.ENSP00000237014,9606.ENSP00000245907,9606.ENSP00000251595,9606.ENSP00000252486,9606.ENSP00000255030,9606.ENSP00000261405,9606.ENSP00000291744,9606.ENSP00000296028,9606.ENSP00000306099,9606.ENSP00000308541,9606.ENSP00000308938,…	LBP,COMP,C5,VTN,APOC3,HRG,APOB,APOA1,TTR,C3,HBA2,APOE,CRP,VWF,FCN2,PPBP,FGB,F2,PLG,IL1RAP,CLU,LPA,A2M,FBLN1,FGG,FN1,AGT,APOA2,S100A9,ECM1,MBL2,APOF,SAA1,TF,TNXB,MST1,IGLL5,JCHAIN,IGHD,IGHV3-15,IGHV3-72,KNG1,FGA
GO:0098772	Molecular function regulator activity	48	1960	0.5	1.04	1.07e-10	9606.ENSP00000168148,9606.ENSP00000205948,9606.ENSP00000215727,9606.ENSP00000223642,9606.ENSP00000227667,9606.ENSP00000230036,9606.ENSP00000232003,9606.ENSP00000236850,9606.ENSP00000237014,9606.ENSP00000245907,9606.ENSP00000252486,9606.ENSP00000254722,9606.ENSP00000261336,9606.ENSP00000261994,9606.ENSP00000265029,9606.ENSP00000265132,9606.ENSP00000266041,9606.ENSP00000273283,9606.ENSP00000273784,…	SPP2,APOH,SERPIND1,C5,APOC3,GPLD1,HRG,APOA1,TTR,C3,APOE,SERPINF1,PZP,SERPINA10,FETUB,AMBP,ITIH4,ITIH1,AHSG,SERPING1,COL6A3,PPBP,F2,CPN2,LPA,SERPINF2,A2M,SERPINA7,FBLN1,SERPINA5,SERPINA6,FN1,APOA4,ITIH2,AGT,SERPINC1,APOA2,IGFBP3,PROS1,C4A,ITIH3,C4B,SERPINA1,SERPINA3,SERPINA4,APOC1,APOC2,KNG1
GO:0001848	Complement binding	8	26	1.6	1.9	4.6e-08	9606.ENSP00000255030,9606.ENSP00000255040,9606.ENSP00000354458,9606.ENSP00000356399,9606.ENSP00000360697,9606.ENSP00000396688,9606.ENSP00000415941,9606.ENSP00000416561	CRP,APCS,C8A,CFH,C8G,C4A,C4B,CFB
GO:0002020	Protease binding	12	135	1.06	1.39	4.27e-07	9606.ENSP00000222271,9606.ENSP00000261336,9606.ENSP00000261405,9606.ENSP00000321853,9606.ENSP00000323929,9606.ENSP00000333203,9606.ENSP00000346839,9606.ENSP00000356671,9606.ENSP00000358035,9606.ENSP00000358045,9606.ENSP00000416066,9606.ENSP00000498227	COMP,PZP,VWF,SERPINF2,A2M,SERPINA5,FN1,SERPINC1,ADAMTSL4,ECM1,SERPINA1,SELL
GO:0060228	Phosphatidylcholine-sterol O-acyltransferase activator activity	5	6	2.03	1.54	2.8e-06	9606.ENSP00000236850,9606.ENSP00000252486,9606.ENSP00000350425,9606.ENSP00000356969,9606.ENSP00000465356	APOA1,APOE,APOA4,APOA2,APOC1
GO:0070325	Lipoprotein particle receptor binding	7	30	1.48	1.44	2.8e-06	9606.ENSP00000227667,9606.ENSP00000233242,9606.ENSP00000236850,9606.ENSP00000252486,9606.ENSP00000255030,9606.ENSP00000315130,9606.ENSP00000356969	APOC3,APOB,APOA1,APOE,CRP,CLU,APOA2
GO:0005201	Extracellular matrix structural constituent	11	131	1.03	1.23	2.98e-06	9606.ENSP00000222271,9606.ENSP00000226218,9606.ENSP00000266718,9606.ENSP00000295550,9606.ENSP00000306099,9606.ENSP00000331544,9606.ENSP00000336829,9606.ENSP00000346839,9606.ENSP00000352798,9606.ENSP00000407685,9606.ENSP00000498441	COMP,VTN,LUM,COL6A3,FGB,FBLN1,FGG,FN1,COL18A1,TNXB,FGA
GO:0016209	Antioxidant activity	9	76	1.18	1.29	4.06e-06	9606.ENSP00000252486,9606.ENSP00000265132,9606.ENSP00000295897,9606.ENSP00000348170,9606.ENSP00000350425,9606.ENSP00000357727,9606.ENSP00000365081,9606.ENSP00000371554,9606.ENSP00000373477	APOE,AMBP,ALB,HP,APOA4,S100A9,APOM,SOD3,GPX3
GO:0008233	Peptidase activity	21	617	0.64	0.92	4.37e-06	9606.ENSP00000181383,9606.ENSP00000218099,9606.ENSP00000234071,9606.ENSP00000253496,9606.ENSP00000264690,9606.ENSP00000277903,9606.ENSP00000299367,9606.ENSP00000308541,9606.ENSP00000308938,9606.ENSP00000321334,9606.ENSP00000348170,9606.ENSP00000359446,9606.ENSP00000364709,9606.ENSP00000378131,9606.ENSP00000385035,9606.ENSP00000414287,9606.ENSP00000416561,9606.ENSP00000421801,9606.ENSP00000441828,…	CPB2,F9,PROC,F12,KLKB1,HABP2,C2,F2,PLG,LPA,HP,CPN1,F10,CFI,C1S,MST1,CFB,HGFAC,HPR,C1R,CFD
GO:0120020	Cholesterol transfer activity	6	23	1.53	1.27	1.54e-05	9606.ENSP00000233242,9606.ENSP00000236850,9606.ENSP00000252486,9606.ENSP00000350425,9606.ENSP00000356969,9606.ENSP00000417138	APOB,APOA1,APOE,APOA4,APOA2,PLTP
GO:0005319	Lipid transporter activity	11	163	0.94	1.03	1.98e-05	9606.ENSP00000233242,9606.ENSP00000236850,9606.ENSP00000252486,9606.ENSP00000345179,9606.ENSP00000350425,9606.ENSP00000356969,9606.ENSP00000360522,9606.ENSP00000365081,9606.ENSP00000381250,9606.ENSP00000417138,9606.ENSP00000468236	APOB,APOA1,APOE,APOD,APOA4,APOA2,RBP4,APOM,APOF,PLTP,APOC4
GO:0003823	Antigen binding	8	71	1.16	1.1	2.93e-05	9606.ENSP00000270879,9606.ENSP00000291744,9606.ENSP00000308938,9606.ENSP00000431254,9606.ENSP00000440066,9606.ENSP00000478893,9606.ENSP00000479675,9606.ENSP00000480035	FCN3,FCN2,PLG,IGLL5,JCHAIN,IGHD,IGHV3-15,IGHV3-72
GO:0005515	Protein binding	88	7242	0.19	0.5	2.93e-05	9606.ENSP00000205948,9606.ENSP00000217407,9606.ENSP00000222271,9606.ENSP00000222381,9606.ENSP00000223642,9606.ENSP00000226218,9606.ENSP00000227667,9606.ENSP00000232003,9606.ENSP00000233242,9606.ENSP00000236850,9606.ENSP00000237014,9606.ENSP00000245907,9606.ENSP00000251595,9606.ENSP00000252244,9606.ENSP00000252486,9606.ENSP00000253496,9606.ENSP00000255030,9606.ENSP00000255040,9606.ENSP00000261336,…	APOH,LBP,COMP,PON1,C5,VTN,APOC3,HRG,APOB,APOA1,TTR,C3,HBA2,KRT1,APOE,F12,CRP,APCS,PZP,VWF,LCAT,CP,AMBP,KRT10,FCN3,FCN2,ALB,PPBP,CLEC3B,FGB,VASN,F2,PLG,C1QB,IL1RAP,CLU,LPA,SERPINF2,A2M,FBLN1,SERPINA5,FGG,FN1,HP,APOA4,COL18A1,C8A,AGT,CFH,SERPINC1,APOA2,S100A9,ADAMTSL4,ECM1,C8G,GSN,MBL2,POSTN,IGFBP3,GPX3,APOF,SAA1,C1S,TF,C4A,TNXB,MST1,C4B,SERPINA1,CFB,IGFALS,PLTP,GC,IGLL5,JCHAIN,HPR,C1R,APOC2,UBB,IG…
GO:0005496	Steroid binding	9	101	1.06	1.06	2.98e-05	9606.ENSP00000227667,9606.ENSP00000236850,9606.ENSP00000342850,9606.ENSP00000345179,9606.ENSP00000350425,9606.ENSP00000356969,9606.ENSP00000369816,9606.ENSP00000381250,9606.ENSP00000421725	APOC3,APOA1,SERPINA6,APOD,APOA4,APOA2,SHBG,APOF,GC
GO:0031210	Phosphatidylcholine binding	6	29	1.43	1.15	4.08e-05	9606.ENSP00000236850,9606.ENSP00000333203,9606.ENSP00000350425,9606.ENSP00000356969,9606.ENSP00000417138,9606.ENSP00000465356	APOA1,SERPINA5,APOA4,APOA2,PLTP,APOC1
GO:0034987	Immunoglobulin receptor binding	5	16	1.6	1.12	7.23e-05	9606.ENSP00000431254,9606.ENSP00000440066,9606.ENSP00000478893,9606.ENSP00000479675,9606.ENSP00000480035	IGLL5,JCHAIN,IGHD,IGHV3-15,IGHV3-72
GO:0043178	Alcohol binding	8	91	1.05	0.93	0.00014	9606.ENSP00000227667,9606.ENSP00000236850,9606.ENSP00000345179,9606.ENSP00000350425,9606.ENSP00000356969,9606.ENSP00000360522,9606.ENSP00000360697,9606.ENSP00000381250	APOC3,APOA1,APOD,APOA4,APOA2,RBP4,C8G,APOF
GO:0043394	Proteoglycan binding	6	37	1.32	1	0.00014	9606.ENSP00000222271,9606.ENSP00000232003,9606.ENSP00000252486,9606.ENSP00000291744,9606.ENSP00000346839,9606.ENSP00000356399	COMP,HRG,APOE,FCN2,FN1,CFH
GO:0005488	Binding	126	12838	0.1	0.4	0.00029	9606.ENSP00000181383,9606.ENSP00000205948,9606.ENSP00000215727,9606.ENSP00000217407,9606.ENSP00000218099,9606.ENSP00000222271,9606.ENSP00000222381,9606.ENSP00000223642,9606.ENSP00000226218,9606.ENSP00000226355,9606.ENSP00000227667,9606.ENSP00000232003,9606.ENSP00000233242,9606.ENSP00000234071,9606.ENSP00000236850,9606.ENSP00000237014,9606.ENSP00000245907,9606.ENSP00000251595,9606.ENSP00000252244,…	CPB2,APOH,SERPIND1,LBP,F9,COMP,PON1,C5,VTN,AFM,APOC3,HRG,APOB,PROC,APOA1,TTR,C3,HBA2,KRT1,APOE,F12,CRP,APCS,PZP,VWF,SERPINA10,ATRN,LCAT,CP,KLKB1,F13A1,AMBP,HPX,LUM,KRT10,FCN3,ITIH1,HABP2,FCN2,PGLYRP2,ALB,PPBP,CLEC3B,CAMP,C2,FGB,VASN,F2,PLG,C1QB,IL1RAP,CLU,APOL1,LPA,SERPINF2,A2M,FBLN1,SERPINA5,FGG,SERPINA6,APOD,FN1,HP,APOA4,ITIH2,COL18A1,C8A,AGT,C4BPA,CFH,QSOX1,SERPINC1,F5,APOA2,S100A9,ADAMTSL4,EC…
GO:0005509	Calcium ion binding	19	717	0.53	0.61	0.00051	9606.ENSP00000218099,9606.ENSP00000222271,9606.ENSP00000222381,9606.ENSP00000234071,9606.ENSP00000253496,9606.ENSP00000255030,9606.ENSP00000255040,9606.ENSP00000273283,9606.ENSP00000277903,9606.ENSP00000296130,9606.ENSP00000308541,9606.ENSP00000331544,9606.ENSP00000357727,9606.ENSP00000362924,9606.ENSP00000364709,9606.ENSP00000377783,9606.ENSP00000385035,9606.ENSP00000444271,9606.ENSP00000498227	F9,COMP,PON1,PROC,F12,CRP,APCS,ITIH1,HABP2,CLEC3B,F2,FBLN1,S100A9,GSN,F10,PROS1,C1S,C1R,SELL
GO:0071813	Lipoprotein particle binding	5	28	1.36	0.85	0.00063	9606.ENSP00000236850,9606.ENSP00000252486,9606.ENSP00000255030,9606.ENSP00000356969,9606.ENSP00000417138	APOA1,APOE,CRP,APOA2,PLTP
GO:0015485	Cholesterol binding	6	52	1.17	0.81	0.00065	9606.ENSP00000227667,9606.ENSP00000236850,9606.ENSP00000345179,9606.ENSP00000350425,9606.ENSP00000356969,9606.ENSP00000381250	APOC3,APOA1,APOD,APOA4,APOA2,APOF
GO:0070653	High-density lipoprotein particle receptor binding	3	3	2.11	0.84	0.001	9606.ENSP00000227667,9606.ENSP00000236850,9606.ENSP00000356969	APOC3,APOA1,APOA2
GO:0055102	Lipase inhibitor activity	4	16	1.51	0.76	0.0016	9606.ENSP00000227667,9606.ENSP00000356969,9606.ENSP00000465356,9606.ENSP00000466775	APOC3,APOA2,APOC1,APOC2
GO:0030246	Carbohydrate binding	11	278	0.71	0.61	0.0017	9606.ENSP00000226218,9606.ENSP00000252244,9606.ENSP00000255040,9606.ENSP00000262919,9606.ENSP00000270879,9606.ENSP00000291744,9606.ENSP00000296130,9606.ENSP00000363079,9606.ENSP00000399679,9606.ENSP00000415941,9606.ENSP00000498227	VTN,KRT1,APCS,ATRN,FCN3,FCN2,CLEC3B,MBL2,PRG4,C4B,SELL
GO:0005518	Collagen binding	6	66	1.07	0.68	0.002	9606.ENSP00000222271,9606.ENSP00000226218,9606.ENSP00000261405,9606.ENSP00000266718,9606.ENSP00000346839,9606.ENSP00000407685	COMP,VTN,VWF,LUM,FN1,TNXB
GO:0005543	Phospholipid binding	14	464	0.59	0.55	0.0021	9606.ENSP00000205948,9606.ENSP00000222381,9606.ENSP00000227667,9606.ENSP00000233242,9606.ENSP00000236850,9606.ENSP00000252486,9606.ENSP00000333203,9606.ENSP00000350425,9606.ENSP00000356969,9606.ENSP00000362924,9606.ENSP00000364709,9606.ENSP00000365081,9606.ENSP00000417138,9606.ENSP00000465356	APOH,PON1,APOC3,APOB,APOA1,APOE,SERPINA5,APOA4,APOA2,GSN,F10,APOM,PLTP,APOC1
GO:0043395	Heparan sulfate proteoglycan binding	4	19	1.43	0.7	0.0027	9606.ENSP00000222271,9606.ENSP00000232003,9606.ENSP00000252486,9606.ENSP00000356399	COMP,HRG,APOE,CFH
GO:0051087	Chaperone binding	7	108	0.92	0.62	0.003	9606.ENSP00000261405,9606.ENSP00000264613,9606.ENSP00000295897,9606.ENSP00000306099,9606.ENSP00000308938,9606.ENSP00000315130,9606.ENSP00000346839	VWF,CP,ALB,FGB,PLG,CLU,FN1
GO:0001846	Opsonin binding	4	21	1.39	0.66	0.0037	9606.ENSP00000255030,9606.ENSP00000255040,9606.ENSP00000356399,9606.ENSP00000396688	CRP,APCS,CFH,C4A
GO:0042802	Identical protein binding	34	2144	0.31	0.41	0.0042	9606.ENSP00000205948,9606.ENSP00000222381,9606.ENSP00000226218,9606.ENSP00000236850,9606.ENSP00000237014,9606.ENSP00000252486,9606.ENSP00000255030,9606.ENSP00000255040,9606.ENSP00000261405,9606.ENSP00000265132,9606.ENSP00000270879,9606.ENSP00000291744,9606.ENSP00000295897,9606.ENSP00000313967,9606.ENSP00000321853,9606.ENSP00000323929,9606.ENSP00000331544,9606.ENSP00000336829,9606.ENSP00000346839,…	APOH,PON1,VTN,APOA1,TTR,APOE,CRP,APCS,VWF,AMBP,FCN3,FCN2,ALB,C1QB,SERPINF2,A2M,FBLN1,FGG,FN1,APOA4,COL18A1,CFH,SERPINC1,APOA2,ADAMTSL4,MBL2,GPX3,C1S,SERPINA1,JCHAIN,C1R,APOC2,ACTB,B2M
GO:0019865	Immunoglobulin binding	4	23	1.35	0.63	0.0047	9606.ENSP00000232003,9606.ENSP00000261405,9606.ENSP00000265132,9606.ENSP00000440066	HRG,VWF,AMBP,JCHAIN
GO:0033293	Monocarboxylic acid binding	6	79	0.99	0.59	0.0047	9606.ENSP00000226355,9606.ENSP00000295897,9606.ENSP00000333203,9606.ENSP00000357727,9606.ENSP00000360687,9606.ENSP00000465356	AFM,ALB,SERPINA5,S100A9,PTGDS,APOC1
GO:0005504	Fatty acid binding	5	48	1.13	0.6	0.0049	9606.ENSP00000226355,9606.ENSP00000295897,9606.ENSP00000357727,9606.ENSP00000360687,9606.ENSP00000465356	AFM,ALB,S100A9,PTGDS,APOC1
GO:0001849	Complement component C1q complex binding	3	8	1.68	0.62	0.0061	9606.ENSP00000255030,9606.ENSP00000255040,9606.ENSP00000396688	CRP,APCS,C4A
GO:0050750	Low-density lipoprotein particle receptor binding	4	25	1.31	0.6	0.0061	9606.ENSP00000233242,9606.ENSP00000252486,9606.ENSP00000255030,9606.ENSP00000315130	APOB,APOE,CRP,CLU
GO:0030492	Hemoglobin binding	3	9	1.63	0.58	0.008	9606.ENSP00000348170,9606.ENSP00000441828,9606.ENSP00000494175	HP,HPR,HBB

## Sheet: GOBP_unique_MagNet_EDTA
#term ID	term description	observed gene count	background gene count	strength	signal	false discovery rate	matching proteins in your network (IDs)	matching proteins in your network (labels)
GO:0006508	Proteolysis	31	1247	0.68	1.14	2.98e-09	9606.ENSP00000219313,9606.ENSP00000221138,9606.ENSP00000221566,9606.ENSP00000261712,9606.ENSP00000268717,9606.ENSP00000271064,9606.ENSP00000280377,9606.ENSP00000310129,9606.ENSP00000322192,9606.ENSP00000328287,9606.ENSP00000338413,9606.ENSP00000340278,9606.ENSP00000340648,9606.ENSP00000348442,9606.ENSP00000348769,9606.ENSP00000350512,9606.ENSP00000357876,9606.ENSP00000376167,9606.ENSP00000386880,…	PSMD7,PPP2CB,SGTA,PSMD11,COPS3,TINAGL1,USP15,PSMD2,PGA3,RNF123,UBA1,PARK7,HUWE1,PSMD12,ARIH2,COPS5,PSMD4,GPS1,COPS7B,CPVL,SCRN1,PSMD13,ARRB1,CUL2,PSMD6,COPS4,RAD23A,ELOC,PSMC3,PSMC6,ATP6AP2
GO:0006511	Ubiquitin-dependent protein catabolic process	20	578	0.82	1.18	2.27e-07	9606.ENSP00000219313,9606.ENSP00000221138,9606.ENSP00000221566,9606.ENSP00000261712,9606.ENSP00000268717,9606.ENSP00000280377,9606.ENSP00000310129,9606.ENSP00000338413,9606.ENSP00000340648,9606.ENSP00000348442,9606.ENSP00000348769,9606.ENSP00000357876,9606.ENSP00000396937,9606.ENSP00000409581,9606.ENSP00000414095,9606.ENSP00000418695,9606.ENSP00000467024,9606.ENSP00000478121,9606.ENSP00000481029,…	PSMD7,PPP2CB,SGTA,PSMD11,COPS3,USP15,PSMD2,UBA1,HUWE1,PSMD12,ARIH2,PSMD4,PSMD13,ARRB1,CUL2,PSMD6,RAD23A,ELOC,PSMC3,PSMC6
GO:0051603	Proteolysis involved in protein catabolic process	21	649	0.79	1.14	2.27e-07	9606.ENSP00000219313,9606.ENSP00000221138,9606.ENSP00000221566,9606.ENSP00000261712,9606.ENSP00000268717,9606.ENSP00000280377,9606.ENSP00000310129,9606.ENSP00000328287,9606.ENSP00000338413,9606.ENSP00000340648,9606.ENSP00000348442,9606.ENSP00000348769,9606.ENSP00000357876,9606.ENSP00000396937,9606.ENSP00000409581,9606.ENSP00000414095,9606.ENSP00000418695,9606.ENSP00000467024,9606.ENSP00000478121,…	PSMD7,PPP2CB,SGTA,PSMD11,COPS3,USP15,PSMD2,RNF123,UBA1,HUWE1,PSMD12,ARIH2,PSMD4,PSMD13,ARRB1,CUL2,PSMD6,RAD23A,ELOC,PSMC3,PSMC6
GO:0043161	Proteasome-mediated ubiquitin-dependent protein catabolic process	15	347	0.92	1.18	1.36e-06	9606.ENSP00000219313,9606.ENSP00000221138,9606.ENSP00000221566,9606.ENSP00000261712,9606.ENSP00000310129,9606.ENSP00000340648,9606.ENSP00000348442,9606.ENSP00000357876,9606.ENSP00000396937,9606.ENSP00000409581,9606.ENSP00000414095,9606.ENSP00000418695,9606.ENSP00000467024,9606.ENSP00000481029,9606.ENSP00000484998	PSMD7,PPP2CB,SGTA,PSMD11,PSMD2,HUWE1,PSMD12,PSMD4,PSMD13,ARRB1,CUL2,PSMD6,RAD23A,PSMC3,PSMC6
GO:0000338	Protein deneddylation	5	11	1.94	1.34	2.26e-05	9606.ENSP00000268717,9606.ENSP00000350512,9606.ENSP00000376167,9606.ENSP00000386880,9606.ENSP00000424655	COPS3,COPS5,GPS1,COPS7B,COPS4
GO:2000434	Regulation of protein neddylation	5	20	1.68	1.04	0.00022	9606.ENSP00000268717,9606.ENSP00000350512,9606.ENSP00000376167,9606.ENSP00000386880,9606.ENSP00000424655	COPS3,COPS5,GPS1,COPS7B,COPS4
GO:0045116	Protein neddylation	5	22	1.64	0.99	0.00031	9606.ENSP00000268717,9606.ENSP00000350512,9606.ENSP00000376167,9606.ENSP00000386880,9606.ENSP00000424655	COPS3,COPS5,GPS1,COPS7B,COPS4
GO:0019538	Protein metabolic process	43	3910	0.32	0.48	0.00037	9606.ENSP00000219313,9606.ENSP00000221138,9606.ENSP00000221566,9606.ENSP00000261712,9606.ENSP00000268717,9606.ENSP00000271064,9606.ENSP00000280377,9606.ENSP00000283290,9606.ENSP00000310129,9606.ENSP00000317985,9606.ENSP00000322192,9606.ENSP00000328287,9606.ENSP00000338413,9606.ENSP00000340278,9606.ENSP00000340648,9606.ENSP00000348442,9606.ENSP00000348769,9606.ENSP00000350512,9606.ENSP00000357876,…	PSMD7,PPP2CB,SGTA,PSMD11,COPS3,TINAGL1,USP15,ATG3,PSMD2,ROCK2,PGA3,RNF123,UBA1,PARK7,HUWE1,PSMD12,ARIH2,COPS5,PSMD4,UBAC1,EIF6,GPS1,CIT,COPS7B,CPVL,SCRN1,PPP6C,PSMD13,DDOST,ARRB1,EEF1D,CUL2,CIAO1,PSMD6,COPS4,CLNS1A,RPLP0,RAD23A,ELOC,PSMC3,PSMC6,ATP6AP2,RPS17
GO:1901564	Organonitrogen compound metabolic process	49	4981	0.27	0.43	0.00093	9606.ENSP00000219313,9606.ENSP00000221138,9606.ENSP00000221566,9606.ENSP00000261712,9606.ENSP00000268717,9606.ENSP00000271064,9606.ENSP00000273398,9606.ENSP00000280377,9606.ENSP00000283290,9606.ENSP00000293328,9606.ENSP00000304604,9606.ENSP00000310129,9606.ENSP00000317985,9606.ENSP00000322192,9606.ENSP00000328287,9606.ENSP00000338413,9606.ENSP00000340278,9606.ENSP00000340648,9606.ENSP00000348442,…	PSMD7,PPP2CB,SGTA,PSMD11,COPS3,TINAGL1,ATP6V1A,USP15,ATG3,STAT5B,MAGI3,PSMD2,ROCK2,PGA3,RNF123,UBA1,PARK7,HUWE1,PSMD12,ARIH2,COPS5,PSMD4,UBAC1,EIF6,GPS1,CIT,GSTP1,PAICS,COPS7B,CPVL,SCRN1,PPP6C,PSMD13,DDOST,ARRB1,EEF1D,CUL2,CIAO1,PSMD6,COPS4,CLNS1A,ENO2,RPLP0,RAD23A,ELOC,PSMC3,PSMC6,ATP6AP2,RPS17
GO:0044248	Cellular catabolic process	24	1620	0.45	0.48	0.0026	9606.ENSP00000219313,9606.ENSP00000221138,9606.ENSP00000221566,9606.ENSP00000261712,9606.ENSP00000268717,9606.ENSP00000270776,9606.ENSP00000280377,9606.ENSP00000283290,9606.ENSP00000310129,9606.ENSP00000310226,9606.ENSP00000338413,9606.ENSP00000340278,9606.ENSP00000340648,9606.ENSP00000348442,9606.ENSP00000348769,9606.ENSP00000357876,9606.ENSP00000396937,9606.ENSP00000409581,9606.ENSP00000414095,…	PSMD7,PPP2CB,SGTA,PSMD11,COPS3,PGD,USP15,ATG3,PSMD2,RAB1B,UBA1,PARK7,HUWE1,PSMD12,ARIH2,PSMD4,PSMD13,ARRB1,CUL2,PSMD6,RAD23A,ELOC,PSMC3,PSMC6
GO:0044260	Cellular macromolecule metabolic process	31	2512	0.37	0.44	0.0028	9606.ENSP00000219313,9606.ENSP00000221138,9606.ENSP00000221566,9606.ENSP00000261712,9606.ENSP00000268717,9606.ENSP00000280377,9606.ENSP00000310129,9606.ENSP00000322570,9606.ENSP00000332706,9606.ENSP00000338413,9606.ENSP00000340278,9606.ENSP00000340648,9606.ENSP00000348442,9606.ENSP00000348769,9606.ENSP00000350512,9606.ENSP00000357876,9606.ENSP00000363559,9606.ENSP00000396937,9606.ENSP00000399457,…	PSMD7,PPP2CB,SGTA,PSMD11,COPS3,USP15,PSMD2,POLE,PURA,UBA1,PARK7,HUWE1,PSMD12,ARIH2,COPS5,PSMD4,EIF6,PSMD13,DDOST,ARRB1,EEF1D,CUL2,PSMD6,CLNS1A,RPLP0,RAD23A,ELOC,PSMC3,PTGES3,PSMC6,RPS17
GO:1901575	Organic substance catabolic process	24	1686	0.43	0.44	0.0046	9606.ENSP00000219313,9606.ENSP00000221138,9606.ENSP00000221566,9606.ENSP00000261712,9606.ENSP00000268717,9606.ENSP00000270776,9606.ENSP00000280377,9606.ENSP00000310129,9606.ENSP00000328287,9606.ENSP00000338413,9606.ENSP00000340278,9606.ENSP00000340648,9606.ENSP00000348442,9606.ENSP00000348769,9606.ENSP00000357876,9606.ENSP00000396937,9606.ENSP00000409581,9606.ENSP00000414095,9606.ENSP00000418695,…	PSMD7,PPP2CB,SGTA,PSMD11,COPS3,PGD,USP15,PSMD2,RNF123,UBA1,PARK7,HUWE1,PSMD12,ARIH2,PSMD4,PSMD13,ARRB1,CUL2,PSMD6,ENO2,RAD23A,ELOC,PSMC3,PSMC6
GO:0009056	Catabolic process	26	1976	0.4	0.41	0.0066	9606.ENSP00000219313,9606.ENSP00000221138,9606.ENSP00000221566,9606.ENSP00000261712,9606.ENSP00000268717,9606.ENSP00000270776,9606.ENSP00000280377,9606.ENSP00000283290,9606.ENSP00000310129,9606.ENSP00000310226,9606.ENSP00000328287,9606.ENSP00000338413,9606.ENSP00000340278,9606.ENSP00000340648,9606.ENSP00000348442,9606.ENSP00000348769,9606.ENSP00000357876,9606.ENSP00000396937,9606.ENSP00000409581,…	PSMD7,PPP2CB,SGTA,PSMD11,COPS3,PGD,USP15,ATG3,PSMD2,RAB1B,RNF123,UBA1,PARK7,HUWE1,PSMD12,ARIH2,PSMD4,PSMD13,ARRB1,CUL2,PSMD6,ENO2,RAD23A,ELOC,PSMC3,PSMC6
GO:0044238	Primary metabolic process	59	7156	0.2	0.32	0.0096	9606.ENSP00000216277,9606.ENSP00000219313,9606.ENSP00000221138,9606.ENSP00000221566,9606.ENSP00000251535,9606.ENSP00000261712,9606.ENSP00000264663,9606.ENSP00000265717,9606.ENSP00000268717,9606.ENSP00000270776,9606.ENSP00000271064,9606.ENSP00000273398,9606.ENSP00000280377,9606.ENSP00000283290,9606.ENSP00000293328,9606.ENSP00000304604,9606.ENSP00000310129,9606.ENSP00000317985,9606.ENSP00000322192,…	PAPOLA,PSMD7,PPP2CB,SGTA,ALOX12,PSMD11,NNT,PRKAR2B,COPS3,PGD,TINAGL1,ATP6V1A,USP15,ATG3,STAT5B,MAGI3,PSMD2,ROCK2,PGA3,POLE,RNF123,PURA,UBA1,PARK7,HUWE1,PSMD12,ARIH2,COPS5,PTGS1,PSMD4,UBAC1,EIF6,VLDLR,GPS1,CIT,GSTP1,PAICS,COPS7B,CPVL,SCRN1,PPP6C,PSMD13,DDOST,ARRB1,EEF1D,CUL2,CIAO1,PSMD6,COPS4,CLNS1A,ENO2,RPLP0,RAD23A,ELOC,PSMC3,PTGES3,PSMC6,ATP6AP2,RPS17

## Sheet: GOCC_unique_MagNet_EDTA
#term ID	term description	observed gene count	background gene count	strength	signal	false discovery rate	matching proteins in your network (IDs)	matching proteins in your network (labels)
GO:0022624	Proteasome accessory complex	10	24	1.9	3.16	2.24e-12	9606.ENSP00000210313,9606.ENSP00000219313,9606.ENSP00000261712,9606.ENSP00000310129,9606.ENSP00000348442,9606.ENSP00000357876,9606.ENSP00000396937,9606.ENSP00000418695,9606.ENSP00000481029,9606.ENSP00000484998	PSMD5,PSMD7,PSMD11,PSMD2,PSMD12,PSMD4,PSMD13,PSMD6,PSMC3,PSMC6
GO:0005838	Proteasome regulatory particle	9	20	1.93	2.96	1.78e-11	9606.ENSP00000219313,9606.ENSP00000261712,9606.ENSP00000310129,9606.ENSP00000348442,9606.ENSP00000357876,9606.ENSP00000396937,9606.ENSP00000418695,9606.ENSP00000481029,9606.ENSP00000484998	PSMD7,PSMD11,PSMD2,PSMD12,PSMD4,PSMD13,PSMD6,PSMC3,PSMC6
GO:0070062	Extracellular exosome	41	2096	0.57	1.08	1.78e-11	9606.ENSP00000216218,9606.ENSP00000219313,9606.ENSP00000246792,9606.ENSP00000251535,9606.ENSP00000261800,9606.ENSP00000263354,9606.ENSP00000265717,9606.ENSP00000268099,9606.ENSP00000270776,9606.ENSP00000271064,9606.ENSP00000273398,9606.ENSP00000280904,9606.ENSP00000289746,9606.ENSP00000299752,9606.ENSP00000310129,9606.ENSP00000310226,9606.ENSP00000319141,9606.ENSP00000322192,9606.ENSP00000325708,…	ST13,PSMD7,RRAS,ALOX12,FAT2,NAPA,PRKAR2B,SCAMP2,PGD,TINAGL1,ATP6V1A,DSC2,CDH15,CDH16,PSMD2,RAB1B,CYBRD1,PGA3,CD37,UBA1,PARK7,HUWE1,PSMD12,RAB5B,PTGS1,NRAS,ACTR1A,UBAC1,EIF6,FLOT1,FLOT2,GSTP1,PAICS,CPVL,ENO2,ATP1A1,RPLP0,GET3,PSMC6,ATP6AP2,CD53
GO:0000502	Proteasome complex	11	61	1.54	2.6	2.96e-11	9606.ENSP00000210313,9606.ENSP00000219313,9606.ENSP00000261712,9606.ENSP00000310129,9606.ENSP00000348442,9606.ENSP00000357876,9606.ENSP00000396937,9606.ENSP00000418695,9606.ENSP00000467024,9606.ENSP00000481029,9606.ENSP00000484998	PSMD5,PSMD7,PSMD11,PSMD2,PSMD12,PSMD4,PSMD13,PSMD6,RAD23A,PSMC3,PSMC6
GO:0031982	Vesicle	54	3957	0.42	0.82	1.07e-10	9606.ENSP00000216218,9606.ENSP00000219313,9606.ENSP00000242285,9606.ENSP00000246792,9606.ENSP00000251535,9606.ENSP00000261712,9606.ENSP00000261800,9606.ENSP00000263354,9606.ENSP00000265717,9606.ENSP00000268099,9606.ENSP00000270776,9606.ENSP00000271064,9606.ENSP00000273398,9606.ENSP00000280904,9606.ENSP00000289746,9606.ENSP00000299752,9606.ENSP00000310129,9606.ENSP00000310226,9606.ENSP00000319141,…	ST13,PSMD7,CLTA,RRAS,ALOX12,PSMD11,FAT2,NAPA,PRKAR2B,SCAMP2,PGD,TINAGL1,ATP6V1A,DSC2,CDH15,CDH16,PSMD2,RAB1B,CYBRD1,PGA3,CD37,UBA1,PARK7,HUWE1,C6orf120,PSMD12,COPS5,AP2A1,RAB5B,PTGS1,NRAS,ACTR1A,UBAC1,EIF6,LY6G6F,FLOT1,GAPVD1,FLOT2,GSTP1,PAICS,CPVL,PSMD13,DDOST,ARRB1,PSMD6,COPS4,ENO2,ATP1A1,RPLP0,GET3,PSMC3,PSMC6,ATP6AP2,CD53
GO:0005829	Cytosol	58	5438	0.31	0.62	1.89e-07	9606.ENSP00000210313,9606.ENSP00000216218,9606.ENSP00000219313,9606.ENSP00000221138,9606.ENSP00000221566,9606.ENSP00000242285,9606.ENSP00000251535,9606.ENSP00000261712,9606.ENSP00000263354,9606.ENSP00000265717,9606.ENSP00000268717,9606.ENSP00000270776,9606.ENSP00000273398,9606.ENSP00000280377,9606.ENSP00000280904,9606.ENSP00000283290,9606.ENSP00000293328,9606.ENSP00000304854,9606.ENSP00000310129,…	PSMD5,ST13,PSMD7,PPP2CB,SGTA,CLTA,ALOX12,PSMD11,NAPA,PRKAR2B,COPS3,PGD,ATP6V1A,USP15,DSC2,ATG3,STAT5B,NUDCD2,PSMD2,RAB1B,ROCK2,CRLF3,RNF123,UBA1,PARK7,HUWE1,PSMD12,COPS5,AP2A1,PSMD4,NRAS,ACTR1A,UBAC1,EIF6,GPS1,CIT,GOLGB1,GAPVD1,GSTP1,PAICS,COPS7B,PPP6C,PSMD13,ARRB1,EEF1D,CUL2,CIAO1,PSMD6,COPS4,CLNS1A,ENO2,RPLP0,RAD23A,ELOC,PSMC3,PTGES3,PSMC6,RPS17
GO:0005615	Extracellular space	43	3247	0.4	0.71	2.27e-07	9606.ENSP00000216218,9606.ENSP00000219313,9606.ENSP00000246792,9606.ENSP00000251535,9606.ENSP00000261800,9606.ENSP00000263354,9606.ENSP00000265717,9606.ENSP00000268099,9606.ENSP00000270776,9606.ENSP00000271064,9606.ENSP00000273398,9606.ENSP00000280904,9606.ENSP00000289746,9606.ENSP00000299752,9606.ENSP00000310129,9606.ENSP00000310226,9606.ENSP00000319141,9606.ENSP00000322192,9606.ENSP00000325708,…	ST13,PSMD7,RRAS,ALOX12,FAT2,NAPA,PRKAR2B,SCAMP2,PGD,TINAGL1,ATP6V1A,DSC2,CDH15,CDH16,PSMD2,RAB1B,CYBRD1,PGA3,CD37,UBA1,PARK7,HUWE1,PSMD12,RAB5B,PTGS1,NRAS,ACTR1A,UBAC1,EIF6,FLOT1,VLDLR,FLOT2,GSTP1,PAICS,CRELD2,CPVL,ENO2,ATP1A1,RPLP0,GET3,PSMC6,ATP6AP2,CD53
GO:0005576	Extracellular region	49	4175	0.35	0.65	4.38e-07	9606.ENSP00000216218,9606.ENSP00000219313,9606.ENSP00000246792,9606.ENSP00000251535,9606.ENSP00000261712,9606.ENSP00000261800,9606.ENSP00000263354,9606.ENSP00000265717,9606.ENSP00000268099,9606.ENSP00000270776,9606.ENSP00000271064,9606.ENSP00000273398,9606.ENSP00000280904,9606.ENSP00000289746,9606.ENSP00000299752,9606.ENSP00000304854,9606.ENSP00000310129,9606.ENSP00000310226,9606.ENSP00000319141,…	ST13,PSMD7,RRAS,ALOX12,PSMD11,FAT2,NAPA,PRKAR2B,SCAMP2,PGD,TINAGL1,ATP6V1A,DSC2,CDH15,CDH16,NUDCD2,PSMD2,RAB1B,CYBRD1,PGA3,CD37,UBA1,PARK7,HUWE1,C6orf120,PSMD12,RAB5B,PTGS1,NRAS,ACTR1A,UBAC1,EIF6,FLOT1,VLDLR,FLOT2,GSTP1,PAICS,CRELD2,CPVL,PSMD13,PSMD6,ENO2,ATP1A1,RPLP0,GET3,PSMC3,PSMC6,ATP6AP2,CD53
GO:0043227	Membrane-bounded organelle	94	13188	0.13	0.45	9.51e-07	9606.ENSP00000210313,9606.ENSP00000216218,9606.ENSP00000216277,9606.ENSP00000219313,9606.ENSP00000221138,9606.ENSP00000221566,9606.ENSP00000242285,9606.ENSP00000246792,9606.ENSP00000251535,9606.ENSP00000261574,9606.ENSP00000261712,9606.ENSP00000261800,9606.ENSP00000263354,9606.ENSP00000264663,9606.ENSP00000265717,9606.ENSP00000268099,9606.ENSP00000268717,9606.ENSP00000270776,9606.ENSP00000271064,…	PSMD5,ST13,PAPOLA,PSMD7,PPP2CB,SGTA,CLTA,RRAS,ALOX12,IPO5,PSMD11,FAT2,NAPA,NNT,PRKAR2B,SCAMP2,COPS3,PGD,TINAGL1,ATP6V1A,USP15,DSC2,CDH15,STAT5B,CDH16,MAGI3,PSMD2,RAB1B,ROCK2,CRLF3,CYBRD1,PGA3,POLE,CD37,RNF123,PURA,UBA1,PARK7,HUWE1,C6orf120,PSMD12,ARIH2,COPS5,AP2A1,RAB5B,PTGS1,PSMD4,NRAS,ACTR1A,SLC25A5,UBAC1,EIF6,LY6G6F,PLP2,FLOT1,NAP1L4,VLDLR,GPS1,CIT,GOLGB1,GAPVD1,FLOT2,GSTP1,PAICS,CRELD2,COPS7B…
GO:0005737	Cytoplasm	89	12056	0.15	0.45	2.45e-06	9606.ENSP00000210313,9606.ENSP00000216218,9606.ENSP00000216277,9606.ENSP00000219313,9606.ENSP00000221138,9606.ENSP00000221566,9606.ENSP00000242285,9606.ENSP00000251535,9606.ENSP00000261574,9606.ENSP00000261712,9606.ENSP00000261800,9606.ENSP00000263354,9606.ENSP00000264663,9606.ENSP00000265717,9606.ENSP00000268099,9606.ENSP00000268717,9606.ENSP00000270776,9606.ENSP00000271064,9606.ENSP00000273398,…	PSMD5,ST13,PAPOLA,PSMD7,PPP2CB,SGTA,CLTA,ALOX12,IPO5,PSMD11,FAT2,NAPA,NNT,PRKAR2B,SCAMP2,COPS3,PGD,TINAGL1,ATP6V1A,USP15,DSC2,ATG3,CDH15,STAT5B,MAGI3,NUDCD2,PSMD2,RAB1B,ROCK2,CRLF3,CYBRD1,PGA3,RNF123,PURA,UBA1,PARK7,HUWE1,C6orf120,PSMD12,ARIH2,COPS5,AP2A1,RAB5B,PTGS1,PSMD4,NRAS,ACTR1A,SLC25A5,UBAC1,EIF6,LY6G6F,PLP2,FLOT1,NAP1L4,VLDLR,GPS1,CIT,GOLGB1,GAPVD1,FLOT2,GSTP1,PAICS,CRELD2,COPS7B,SCRN1,PP…
GO:0043226	Organelle	96	14017	0.12	0.42	3.52e-06	9606.ENSP00000210313,9606.ENSP00000216218,9606.ENSP00000216277,9606.ENSP00000219313,9606.ENSP00000221138,9606.ENSP00000221566,9606.ENSP00000242285,9606.ENSP00000246792,9606.ENSP00000251535,9606.ENSP00000261574,9606.ENSP00000261712,9606.ENSP00000261800,9606.ENSP00000263354,9606.ENSP00000264663,9606.ENSP00000265717,9606.ENSP00000268099,9606.ENSP00000268717,9606.ENSP00000270776,9606.ENSP00000271064,…	PSMD5,ST13,PAPOLA,PSMD7,PPP2CB,SGTA,CLTA,RRAS,ALOX12,IPO5,PSMD11,FAT2,NAPA,NNT,PRKAR2B,SCAMP2,COPS3,PGD,TINAGL1,ATP6V1A,USP15,DSC2,CDH15,STAT5B,CDH16,MAGI3,NUDCD2,PSMD2,RAB1B,ROCK2,CRLF3,CYBRD1,PGA3,POLE,CD37,RNF123,PURA,UBA1,PARK7,HUWE1,C6orf120,PSMD12,ARIH2,COPS5,AP2A1,RAB5B,PTGS1,PSMD4,NRAS,ACTR1A,SLC25A5,UBAC1,EIF6,LY6G6F,PLP2,FLOT1,NAP1L4,VLDLR,GPS1,CIT,GOLGB1,GAPVD1,FLOT2,GSTP1,PAICS,CRELD2…
GO:0140535	Intracellular protein-containing complex	19	784	0.67	0.9	3.52e-06	9606.ENSP00000210313,9606.ENSP00000219313,9606.ENSP00000221138,9606.ENSP00000261712,9606.ENSP00000265717,9606.ENSP00000283290,9606.ENSP00000310129,9606.ENSP00000322570,9606.ENSP00000348442,9606.ENSP00000348769,9606.ENSP00000357876,9606.ENSP00000360821,9606.ENSP00000396937,9606.ENSP00000414095,9606.ENSP00000418695,9606.ENSP00000467024,9606.ENSP00000478121,9606.ENSP00000481029,9606.ENSP00000484998	PSMD5,PSMD7,PPP2CB,PSMD11,PRKAR2B,ATG3,PSMD2,POLE,PSMD12,ARIH2,PSMD4,UBAC1,PSMD13,CUL2,PSMD6,RAD23A,ELOC,PSMC3,PSMC6
GO:1904813	ficolin-1-rich granule lumen	9	124	1.14	1.28	3.55e-06	9606.ENSP00000219313,9606.ENSP00000261712,9606.ENSP00000310129,9606.ENSP00000340648,9606.ENSP00000348442,9606.ENSP00000381607,9606.ENSP00000396937,9606.ENSP00000418695,9606.ENSP00000481029	PSMD7,PSMD11,PSMD2,HUWE1,PSMD12,GSTP1,PSMD13,PSMD6,PSMC3
GO:0008180	COP9 signalosome	5	16	1.78	1.45	7.08e-06	9606.ENSP00000268717,9606.ENSP00000350512,9606.ENSP00000376167,9606.ENSP00000386880,9606.ENSP00000424655	COPS3,COPS5,GPS1,COPS7B,COPS4
GO:0101002	ficolin-1-rich granule	10	185	1.01	1.14	7.43e-06	9606.ENSP00000219313,9606.ENSP00000261712,9606.ENSP00000310129,9606.ENSP00000340648,9606.ENSP00000348442,9606.ENSP00000381607,9606.ENSP00000396937,9606.ENSP00000418695,9606.ENSP00000481029,9606.ENSP00000490083	PSMD7,PSMD11,PSMD2,HUWE1,PSMD12,GSTP1,PSMD13,PSMD6,PSMC3,ATP6AP2
GO:0099503	Secretory vesicle	21	1047	0.58	0.79	1.11e-05	9606.ENSP00000219313,9606.ENSP00000242285,9606.ENSP00000261712,9606.ENSP00000273398,9606.ENSP00000310129,9606.ENSP00000340648,9606.ENSP00000346931,9606.ENSP00000348442,9606.ENSP00000350512,9606.ENSP00000353444,9606.ENSP00000358548,9606.ENSP00000364992,9606.ENSP00000378368,9606.ENSP00000381607,9606.ENSP00000396937,9606.ENSP00000399457,9606.ENSP00000418695,9606.ENSP00000424655,9606.ENSP00000481029,…	PSMD7,CLTA,PSMD11,ATP6V1A,PSMD2,HUWE1,C6orf120,PSMD12,COPS5,RAB5B,NRAS,LY6G6F,FLOT2,GSTP1,PSMD13,DDOST,PSMD6,COPS4,PSMC3,ATP6AP2,CD53
GO:0008540	Proteasome regulatory particle, base subcomplex	4	9	1.93	1.26	4.43e-05	9606.ENSP00000310129,9606.ENSP00000357876,9606.ENSP00000481029,9606.ENSP00000484998	PSMD2,PSMD4,PSMC3,PSMC6
GO:0030141	Secretory granule	18	873	0.6	0.73	6.37e-05	9606.ENSP00000219313,9606.ENSP00000261712,9606.ENSP00000273398,9606.ENSP00000310129,9606.ENSP00000340648,9606.ENSP00000346931,9606.ENSP00000348442,9606.ENSP00000353444,9606.ENSP00000358548,9606.ENSP00000364992,9606.ENSP00000378368,9606.ENSP00000381607,9606.ENSP00000396937,9606.ENSP00000399457,9606.ENSP00000418695,9606.ENSP00000481029,9606.ENSP00000490083,9606.ENSP00000497382	PSMD7,PSMD11,ATP6V1A,PSMD2,HUWE1,C6orf120,PSMD12,RAB5B,NRAS,LY6G6F,FLOT2,GSTP1,PSMD13,DDOST,PSMD6,PSMC3,ATP6AP2,CD53
GO:0012505	Endomembrane system	46	4721	0.27	0.46	0.00031	9606.ENSP00000219313,9606.ENSP00000242285,9606.ENSP00000261574,9606.ENSP00000261712,9606.ENSP00000261800,9606.ENSP00000268099,9606.ENSP00000273398,9606.ENSP00000289746,9606.ENSP00000310129,9606.ENSP00000310226,9606.ENSP00000322192,9606.ENSP00000328287,9606.ENSP00000340278,9606.ENSP00000340648,9606.ENSP00000346931,9606.ENSP00000348442,9606.ENSP00000350512,9606.ENSP00000351926,9606.ENSP00000353444,…	PSMD7,CLTA,IPO5,PSMD11,FAT2,SCAMP2,ATP6V1A,CDH15,PSMD2,RAB1B,PGA3,RNF123,PARK7,HUWE1,C6orf120,PSMD12,COPS5,AP2A1,RAB5B,PTGS1,NRAS,UBAC1,LY6G6F,PLP2,FLOT1,VLDLR,CIT,GOLGB1,GAPVD1,FLOT2,GSTP1,CRELD2,SCRN1,PSMD13,DDOST,ARRB1,PSMD6,PRRC1,COPS4,ATP1A1,RPLP0,GET3,RAD23A,PSMC3,ATP6AP2,CD53
GO:0031410	Cytoplasmic vesicle	30	2482	0.36	0.49	0.00061	9606.ENSP00000219313,9606.ENSP00000242285,9606.ENSP00000261712,9606.ENSP00000268099,9606.ENSP00000273398,9606.ENSP00000280904,9606.ENSP00000310129,9606.ENSP00000310226,9606.ENSP00000322192,9606.ENSP00000340648,9606.ENSP00000346931,9606.ENSP00000348442,9606.ENSP00000350512,9606.ENSP00000351926,9606.ENSP00000353444,9606.ENSP00000358548,9606.ENSP00000364992,9606.ENSP00000365569,9606.ENSP00000377665,…	PSMD7,CLTA,PSMD11,SCAMP2,ATP6V1A,DSC2,PSMD2,RAB1B,PGA3,HUWE1,C6orf120,PSMD12,COPS5,AP2A1,RAB5B,NRAS,LY6G6F,FLOT1,GAPVD1,FLOT2,GSTP1,PSMD13,DDOST,ARRB1,PSMD6,COPS4,ATP1A1,PSMC3,ATP6AP2,CD53
GO:0032991	Protein-containing complex	50	5506	0.24	0.42	0.00061	9606.ENSP00000210313,9606.ENSP00000219313,9606.ENSP00000221138,9606.ENSP00000221566,9606.ENSP00000242285,9606.ENSP00000261574,9606.ENSP00000261712,9606.ENSP00000263354,9606.ENSP00000265717,9606.ENSP00000268717,9606.ENSP00000273398,9606.ENSP00000283290,9606.ENSP00000289746,9606.ENSP00000293328,9606.ENSP00000310129,9606.ENSP00000322570,9606.ENSP00000348442,9606.ENSP00000348769,9606.ENSP00000350512,…	PSMD5,PSMD7,PPP2CB,SGTA,CLTA,IPO5,PSMD11,NAPA,PRKAR2B,COPS3,ATP6V1A,ATG3,CDH15,STAT5B,PSMD2,POLE,PSMD12,ARIH2,COPS5,AP2A1,PSMD4,ACTR1A,SLC25A5,UBAC1,EIF6,FLOT1,VLDLR,GPS1,FLOT2,GSTP1,COPS7B,PSMD13,DDOST,EEF1D,CUL2,CIAO1,PSMD6,COPS4,CLNS1A,ENO2,ATP1A1,RPLP0,GET3,RAD23A,ELOC,PSMC3,PTGES3,PSMC6,ATP6AP2,RPS17
GO:0034774	Secretory granule lumen	10	321	0.78	0.7	0.00065	9606.ENSP00000219313,9606.ENSP00000261712,9606.ENSP00000310129,9606.ENSP00000340648,9606.ENSP00000346931,9606.ENSP00000348442,9606.ENSP00000381607,9606.ENSP00000396937,9606.ENSP00000418695,9606.ENSP00000481029	PSMD7,PSMD11,PSMD2,HUWE1,C6orf120,PSMD12,GSTP1,PSMD13,PSMD6,PSMC3
GO:0008541	Proteasome regulatory particle, lid subcomplex	3	8	1.86	0.83	0.0014	9606.ENSP00000261712,9606.ENSP00000348442,9606.ENSP00000396937	PSMD11,PSMD12,PSMD13
GO:0043231	Intracellular membrane-bounded organelle	83	12149	0.12	0.34	0.0019	9606.ENSP00000210313,9606.ENSP00000216277,9606.ENSP00000219313,9606.ENSP00000221138,9606.ENSP00000221566,9606.ENSP00000242285,9606.ENSP00000261574,9606.ENSP00000261712,9606.ENSP00000261800,9606.ENSP00000264663,9606.ENSP00000268099,9606.ENSP00000268717,9606.ENSP00000270776,9606.ENSP00000271064,9606.ENSP00000273398,9606.ENSP00000280377,9606.ENSP00000280904,9606.ENSP00000289746,9606.ENSP00000293328,…	PSMD5,PAPOLA,PSMD7,PPP2CB,SGTA,CLTA,IPO5,PSMD11,FAT2,NNT,SCAMP2,COPS3,PGD,TINAGL1,ATP6V1A,USP15,DSC2,CDH15,STAT5B,MAGI3,PSMD2,RAB1B,ROCK2,CRLF3,CYBRD1,PGA3,POLE,RNF123,PURA,UBA1,PARK7,HUWE1,C6orf120,PSMD12,ARIH2,COPS5,AP2A1,RAB5B,PTGS1,PSMD4,NRAS,SLC25A5,UBAC1,EIF6,LY6G6F,PLP2,FLOT1,NAP1L4,VLDLR,GPS1,CIT,GOLGB1,GAPVD1,FLOT2,GSTP1,CRELD2,COPS7B,SCRN1,PPP6C,PSMD13,DDOST,ARRB1,EEF1D,CUL2,PSMD6,PRRC1…
GO:1902494	Catalytic complex	21	1539	0.42	0.46	0.0028	9606.ENSP00000210313,9606.ENSP00000219313,9606.ENSP00000221138,9606.ENSP00000261712,9606.ENSP00000283290,9606.ENSP00000310129,9606.ENSP00000322570,9606.ENSP00000348442,9606.ENSP00000348769,9606.ENSP00000357876,9606.ENSP00000360821,9606.ENSP00000396937,9606.ENSP00000399457,9606.ENSP00000414095,9606.ENSP00000418695,9606.ENSP00000433919,9606.ENSP00000437402,9606.ENSP00000467024,9606.ENSP00000478121,…	PSMD5,PSMD7,PPP2CB,PSMD11,ATG3,PSMD2,POLE,PSMD12,ARIH2,PSMD4,UBAC1,PSMD13,DDOST,CUL2,PSMD6,CLNS1A,ENO2,RAD23A,ELOC,PSMC3,PSMC6
GO:0043229	Intracellular organelle	87	13231	0.1	0.31	0.0037	9606.ENSP00000210313,9606.ENSP00000216277,9606.ENSP00000219313,9606.ENSP00000221138,9606.ENSP00000221566,9606.ENSP00000242285,9606.ENSP00000261574,9606.ENSP00000261712,9606.ENSP00000261800,9606.ENSP00000264663,9606.ENSP00000265717,9606.ENSP00000268099,9606.ENSP00000268717,9606.ENSP00000270776,9606.ENSP00000271064,9606.ENSP00000273398,9606.ENSP00000280377,9606.ENSP00000280904,9606.ENSP00000289746,…	PSMD5,PAPOLA,PSMD7,PPP2CB,SGTA,CLTA,IPO5,PSMD11,FAT2,NNT,PRKAR2B,SCAMP2,COPS3,PGD,TINAGL1,ATP6V1A,USP15,DSC2,CDH15,STAT5B,MAGI3,NUDCD2,PSMD2,RAB1B,ROCK2,CRLF3,CYBRD1,PGA3,POLE,RNF123,PURA,UBA1,PARK7,HUWE1,C6orf120,PSMD12,ARIH2,COPS5,AP2A1,RAB5B,PTGS1,PSMD4,NRAS,ACTR1A,SLC25A5,UBAC1,EIF6,LY6G6F,PLP2,FLOT1,NAP1L4,VLDLR,GPS1,CIT,GOLGB1,GAPVD1,FLOT2,GSTP1,CRELD2,COPS7B,SCRN1,PPP6C,PSMD13,DDOST,ARRB1,…
GO:0045202	Synapse	19	1350	0.43	0.44	0.0043	9606.ENSP00000242285,9606.ENSP00000263354,9606.ENSP00000265717,9606.ENSP00000289746,9606.ENSP00000332706,9606.ENSP00000340278,9606.ENSP00000350512,9606.ENSP00000351926,9606.ENSP00000353444,9606.ENSP00000365569,9606.ENSP00000366694,9606.ENSP00000378368,9606.ENSP00000424655,9606.ENSP00000437402,9606.ENSP00000445306,9606.ENSP00000449328,9606.ENSP00000477314,9606.ENSP00000490083,9606.ENSP00000498019	CLTA,NAPA,PRKAR2B,CDH15,PURA,PARK7,COPS5,AP2A1,RAB5B,FLOT1,KCTD12,FLOT2,COPS4,ENO2,ATP1A1,RPLP0,PCDHB16,ATP6AP2,RPS17
GO:0005622	Intracellular anatomical structure	93	14891	0.08	0.29	0.0076	9606.ENSP00000210313,9606.ENSP00000216218,9606.ENSP00000216277,9606.ENSP00000219313,9606.ENSP00000221138,9606.ENSP00000221566,9606.ENSP00000242285,9606.ENSP00000251535,9606.ENSP00000261574,9606.ENSP00000261712,9606.ENSP00000261800,9606.ENSP00000263354,9606.ENSP00000264663,9606.ENSP00000265717,9606.ENSP00000268099,9606.ENSP00000268717,9606.ENSP00000270776,9606.ENSP00000271064,9606.ENSP00000273398,…	PSMD5,ST13,PAPOLA,PSMD7,PPP2CB,SGTA,CLTA,ALOX12,IPO5,PSMD11,FAT2,NAPA,NNT,PRKAR2B,SCAMP2,COPS3,PGD,TINAGL1,ATP6V1A,USP15,DSC2,ATG3,CDH15,STAT5B,MAGI3,NUDCD2,PSMD2,RAB1B,ROCK2,CRLF3,CYBRD1,PGA3,POLE,RNF123,PURA,UBA1,PARK7,HUWE1,C6orf120,PSMD12,ARIH2,COPS5,AP2A1,RAB5B,PTGS1,PSMD4,NRAS,ACTR1A,SLC25A5,UBAC1,EIF6,LY6G6F,PLP2,FLOT1,NAP1L4,VLDLR,GPS1,CIT,GOLGB1,GAPVD1,FLOT2,GSTP1,PAICS,CRELD2,COPS7B,SCR…

## Sheet: GOBP_unique_perCA_all_matrices
#term ID	term description	observed gene count	background gene count	strength	signal	false discovery rate	matching proteins in your network (IDs)	matching proteins in your network (labels)
GO:0002376	Immune system process	41	2121	0.58	1.04	1.82e-10	9606.ENSP00000233735,9606.ENSP00000263798,9606.ENSP00000263923,9606.ENSP00000264025,9606.ENSP00000270142,9606.ENSP00000278282,9606.ENSP00000282588,9606.ENSP00000284240,9606.ENSP00000295408,9606.ENSP00000296861,9606.ENSP00000301263,9606.ENSP00000303276,9606.ENSP00000312367,9606.ENSP00000313875,9606.ENSP00000315477,9606.ENSP00000330393,9606.ENSP00000331736,9606.ENSP00000332049,9606.ENSP00000351905,…	REG1A,TYRO3,KDR,NECTIN1,SOD1,SCGB1A1,ITGA1,THY1,MERTK,TNFRSF21,LY6D,RNASE2,CD84,CD46,CD209,LEPR,SELE,CD86,TGFBR2,MB,HMGN2,CFHR2,CD58,GP2,LILRA2,LAIR1,PDCD1LG2,IL1R1,FGFR2,TREML2,ADAM9,IL18BP,ADM,SLAMF1,ITGA7,SIRPA,OSCAR,CD99L2,CD48,KITLG,FAS
GO:0007155	Cell adhesion	28	965	0.75	1.3	4.51e-10	9606.ENSP00000263798,9606.ENSP00000264025,9606.ENSP00000282588,9606.ENSP00000284240,9606.ENSP00000295408,9606.ENSP00000301263,9606.ENSP00000304408,9606.ENSP00000311035,9606.ENSP00000312367,9606.ENSP00000315477,9606.ENSP00000331210,9606.ENSP00000331736,9606.ENSP00000350364,9606.ENSP00000351905,9606.ENSP00000357392,9606.ENSP00000358501,9606.ENSP00000367096,9606.ENSP00000376458,9606.ENSP00000383392,…	TYRO3,NECTIN1,ITGA1,THY1,MERTK,LY6D,COL3A1,CD200R1,CD84,CD209,BCAN,SELE,NEGR1,TGFBR2,EFNA1,CD58,PCDH9,CDON,NCAM2,NTM,NECTIN3,ADAM9,SLAMF1,ITGA7,PTPRM,SIRPA,CD99L2,KITLG
GO:0098609	Cell-cell adhesion	19	542	0.83	1.18	2.86e-07	9606.ENSP00000263798,9606.ENSP00000264025,9606.ENSP00000282588,9606.ENSP00000284240,9606.ENSP00000311035,9606.ENSP00000312367,9606.ENSP00000315477,9606.ENSP00000331736,9606.ENSP00000350364,9606.ENSP00000351905,9606.ENSP00000358501,9606.ENSP00000367096,9606.ENSP00000376458,9606.ENSP00000383392,9606.ENSP00000418070,9606.ENSP00000419446,9606.ENSP00000452120,9606.ENSP00000463325,9606.ENSP00000478763	TYRO3,NECTIN1,ITGA1,THY1,CD200R1,CD84,CD209,SELE,NEGR1,TGFBR2,CD58,PCDH9,CDON,NCAM2,NECTIN3,ADAM9,ITGA7,PTPRM,SIRPA
GO:0007166	Cell surface receptor signaling pathway	33	2040	0.5	0.73	4.82e-06	9606.ENSP00000263798,9606.ENSP00000263923,9606.ENSP00000274276,9606.ENSP00000282588,9606.ENSP00000284240,9606.ENSP00000295408,9606.ENSP00000296861,9606.ENSP00000304408,9606.ENSP00000311035,9606.ENSP00000330393,9606.ENSP00000332049,9606.ENSP00000345229,9606.ENSP00000347591,9606.ENSP00000351905,9606.ENSP00000353007,9606.ENSP00000354207,9606.ENSP00000357392,9606.ENSP00000370542,9606.ENSP00000371018,…	TYRO3,KDR,OSMR,ITGA1,THY1,MERTK,TNFRSF21,COL3A1,CD200R1,LEPR,CD86,DNER,GFRA1,TGFBR2,SULF2,NTRK3,EFNA1,SDC1,SIRPB1,LILRA2,CDON,PDCD1LG2,IL1R1,CSF2RA,FGFR2,ADAM9,ITGA7,NUP62,OSCAR,GHR,FURIN,KITLG,FAS
GO:0002682	Regulation of immune system process	27	1438	0.56	0.77	8.99e-06	9606.ENSP00000263798,9606.ENSP00000270142,9606.ENSP00000278282,9606.ENSP00000284240,9606.ENSP00000295408,9606.ENSP00000296861,9606.ENSP00000304408,9606.ENSP00000311035,9606.ENSP00000312367,9606.ENSP00000313875,9606.ENSP00000315477,9606.ENSP00000331736,9606.ENSP00000332049,9606.ENSP00000351905,9606.ENSP00000356385,9606.ENSP00000369395,9606.ENSP00000371018,9606.ENSP00000375618,9606.ENSP00000380855,…	TYRO3,SOD1,SCGB1A1,THY1,MERTK,TNFRSF21,COL3A1,CD200R1,CD84,CD46,CD209,SELE,CD86,TGFBR2,CFHR2,LRRC19,SIRPB1,LILRA2,PDCD1LG2,IL1R1,SLAMF1,SIRPA,OSCAR,CD99L2,FURIN,CD48,KITLG
GO:0050896	Response to stimulus	68	7835	0.23	0.46	5.78e-05	9606.ENSP00000078445,9606.ENSP00000233735,9606.ENSP00000249330,9606.ENSP00000254878,9606.ENSP00000263798,9606.ENSP00000263923,9606.ENSP00000264025,9606.ENSP00000270142,9606.ENSP00000274276,9606.ENSP00000278282,9606.ENSP00000282588,9606.ENSP00000284240,9606.ENSP00000295408,9606.ENSP00000295834,9606.ENSP00000296695,9606.ENSP00000296861,9606.ENSP00000300175,9606.ENSP00000301263,9606.ENSP00000303276,…	CREB3L3,REG1A,VGF,RIDA,TYRO3,KDR,NECTIN1,SOD1,OSMR,SCGB1A1,ITGA1,THY1,MERTK,FABP1,SPINK1,TNFRSF21,SCG5,LY6D,RNASE2,COL3A1,CD200R1,CD84,CD46,CD209,LEPR,SELE,CD86,DNER,GFRA1,GUCA2A,TGFBR2,MB,SULF2,NTRK3,HMGN2,CFHR2,EFNA1,CD58,COL11A1,ALPL,COL5A2,ATF6B,LRRC19,SDC1,GP2,SIRPB1,LILRA2,LAIR1,CDON,PDCD1LG2,IL1R1,CSF2RA,FGFR2,ADAM9,IL18BP,ADM,SLAMF1,NPC2,ITGA7,PTPRM,NUP62,SIRPA,OSCAR,GHR,FURIN,CD48,KITLG,…
GO:0044419	Biological process involved in interspecies interaction between organisms	26	1490	0.53	0.68	5.97e-05	9606.ENSP00000233735,9606.ENSP00000249330,9606.ENSP00000263798,9606.ENSP00000264025,9606.ENSP00000278282,9606.ENSP00000303276,9606.ENSP00000312367,9606.ENSP00000313875,9606.ENSP00000315477,9606.ENSP00000331736,9606.ENSP00000332049,9606.ENSP00000355228,9606.ENSP00000356385,9606.ENSP00000358501,9606.ENSP00000363973,9606.ENSP00000369395,9606.ENSP00000370767,9606.ENSP00000375618,9606.ENSP00000380855,…	REG1A,VGF,TYRO3,NECTIN1,SCGB1A1,RNASE2,CD84,CD46,CD209,SELE,CD86,HMGN2,CFHR2,CD58,ALPL,LRRC19,GP2,LILRA2,PDCD1LG2,FGFR2,ADAM9,IL18BP,ADM,SLAMF1,NPC2,SIRPA
GO:0009605	Response to external stimulus	33	2355	0.44	0.6	8.24e-05	9606.ENSP00000233735,9606.ENSP00000249330,9606.ENSP00000264025,9606.ENSP00000270142,9606.ENSP00000278282,9606.ENSP00000282588,9606.ENSP00000296695,9606.ENSP00000303276,9606.ENSP00000312367,9606.ENSP00000313875,9606.ENSP00000315477,9606.ENSP00000331736,9606.ENSP00000332049,9606.ENSP00000351905,9606.ENSP00000355228,9606.ENSP00000356385,9606.ENSP00000357392,9606.ENSP00000358501,9606.ENSP00000359114,…	REG1A,VGF,NECTIN1,SOD1,SCGB1A1,ITGA1,SPINK1,RNASE2,CD84,CD46,CD209,SELE,CD86,TGFBR2,HMGN2,CFHR2,EFNA1,CD58,COL11A1,ALPL,GP2,LILRA2,PDCD1LG2,FGFR2,ADAM9,IL18BP,ADM,SLAMF1,NPC2,PTPRM,SIRPA,GHR,FAS
GO:0050865	Regulation of cell activation	17	658	0.7	0.78	8.96e-05	9606.ENSP00000263798,9606.ENSP00000270142,9606.ENSP00000278282,9606.ENSP00000284240,9606.ENSP00000295408,9606.ENSP00000296861,9606.ENSP00000312367,9606.ENSP00000313875,9606.ENSP00000315477,9606.ENSP00000332049,9606.ENSP00000351905,9606.ENSP00000371018,9606.ENSP00000375618,9606.ENSP00000380855,9606.ENSP00000438406,9606.ENSP00000478763,9606.ENSP00000495951	TYRO3,SOD1,SCGB1A1,THY1,MERTK,TNFRSF21,CD84,CD46,CD209,CD86,TGFBR2,SIRPB1,LILRA2,PDCD1LG2,SLAMF1,SIRPA,KITLG
GO:0002683	Negative regulation of immune system process	14	433	0.8	0.84	9.02e-05	9606.ENSP00000263798,9606.ENSP00000278282,9606.ENSP00000284240,9606.ENSP00000295408,9606.ENSP00000296861,9606.ENSP00000304408,9606.ENSP00000311035,9606.ENSP00000312367,9606.ENSP00000313875,9606.ENSP00000332049,9606.ENSP00000380855,9606.ENSP00000438406,9606.ENSP00000483552,9606.ENSP00000495951	TYRO3,SCGB1A1,THY1,MERTK,TNFRSF21,COL3A1,CD200R1,CD84,CD46,CD86,PDCD1LG2,SLAMF1,FURIN,KITLG
GO:0007275	Multicellular organism development	46	4209	0.33	0.52	9.02e-05	9606.ENSP00000064571,9606.ENSP00000249330,9606.ENSP00000254878,9606.ENSP00000263798,9606.ENSP00000263923,9606.ENSP00000264025,9606.ENSP00000270142,9606.ENSP00000278282,9606.ENSP00000278836,9606.ENSP00000282588,9606.ENSP00000284240,9606.ENSP00000294189,9606.ENSP00000295408,9606.ENSP00000296861,9606.ENSP00000301263,9606.ENSP00000304408,9606.ENSP00000318406,9606.ENSP00000330393,9606.ENSP00000331210,…	CBLN4,VGF,RIDA,TYRO3,KDR,NECTIN1,SOD1,SCGB1A1,MYRF,ITGA1,THY1,RPL29,MERTK,TNFRSF21,LY6D,COL3A1,KIAA0319L,LEPR,BCAN,DNER,GFRA1,NEGR1,ELN,TGFBR2,MB,SULF2,NTRK3,EFNA1,COL11A1,MARCKSL1,ALPL,COL5A2,SDC1,CDON,NCAM2,NTM,FGFR2,NECTIN3,ADM,SLAMF1,ITGA7,PTPRM,OSCAR,GHR,FURIN,KITLG
GO:0051249	Regulation of lymphocyte activation	15	508	0.76	0.81	9.02e-05	9606.ENSP00000263798,9606.ENSP00000270142,9606.ENSP00000278282,9606.ENSP00000284240,9606.ENSP00000295408,9606.ENSP00000296861,9606.ENSP00000313875,9606.ENSP00000315477,9606.ENSP00000332049,9606.ENSP00000351905,9606.ENSP00000371018,9606.ENSP00000380855,9606.ENSP00000438406,9606.ENSP00000478763,9606.ENSP00000495951	TYRO3,SOD1,SCGB1A1,THY1,MERTK,TNFRSF21,CD46,CD209,CD86,TGFBR2,SIRPB1,PDCD1LG2,SLAMF1,SIRPA,KITLG
GO:1903037	Regulation of leukocyte cell-cell adhesion	13	368	0.84	0.86	9.02e-05	9606.ENSP00000278282,9606.ENSP00000284240,9606.ENSP00000296861,9606.ENSP00000313875,9606.ENSP00000315477,9606.ENSP00000331736,9606.ENSP00000332049,9606.ENSP00000351905,9606.ENSP00000371018,9606.ENSP00000380855,9606.ENSP00000438406,9606.ENSP00000478763,9606.ENSP00000495951	SCGB1A1,THY1,TNFRSF21,CD46,CD209,SELE,CD86,TGFBR2,SIRPB1,PDCD1LG2,SLAMF1,SIRPA,KITLG
GO:0002694	Regulation of leukocyte activation	16	601	0.72	0.78	9.97e-05	9606.ENSP00000263798,9606.ENSP00000270142,9606.ENSP00000278282,9606.ENSP00000284240,9606.ENSP00000295408,9606.ENSP00000296861,9606.ENSP00000312367,9606.ENSP00000313875,9606.ENSP00000315477,9606.ENSP00000332049,9606.ENSP00000351905,9606.ENSP00000371018,9606.ENSP00000380855,9606.ENSP00000438406,9606.ENSP00000478763,9606.ENSP00000495951	TYRO3,SOD1,SCGB1A1,THY1,MERTK,TNFRSF21,CD84,CD46,CD209,CD86,TGFBR2,SIRPB1,PDCD1LG2,SLAMF1,SIRPA,KITLG
GO:0010033	Response to organic substance	35	2692	0.4	0.57	9.97e-05	9606.ENSP00000078445,9606.ENSP00000233735,9606.ENSP00000249330,9606.ENSP00000254878,9606.ENSP00000263923,9606.ENSP00000270142,9606.ENSP00000274276,9606.ENSP00000278282,9606.ENSP00000296695,9606.ENSP00000296861,9606.ENSP00000301263,9606.ENSP00000304408,9606.ENSP00000330393,9606.ENSP00000331736,9606.ENSP00000332049,9606.ENSP00000347591,9606.ENSP00000351905,9606.ENSP00000354207,9606.ENSP00000358501,…	CREB3L3,REG1A,VGF,RIDA,KDR,SOD1,OSMR,SCGB1A1,SPINK1,TNFRSF21,LY6D,COL3A1,LEPR,SELE,CD86,GFRA1,TGFBR2,NTRK3,CD58,ALPL,COL5A2,ATF6B,SDC1,LILRA2,PDCD1LG2,IL1R1,CSF2RA,FGFR2,ADAM9,IL18BP,ADM,SIRPA,GHR,FURIN,FAS
GO:0050863	Regulation of T cell activation	13	376	0.83	0.85	9.97e-05	9606.ENSP00000270142,9606.ENSP00000278282,9606.ENSP00000284240,9606.ENSP00000296861,9606.ENSP00000313875,9606.ENSP00000315477,9606.ENSP00000332049,9606.ENSP00000351905,9606.ENSP00000371018,9606.ENSP00000380855,9606.ENSP00000438406,9606.ENSP00000478763,9606.ENSP00000495951	SOD1,SCGB1A1,THY1,TNFRSF21,CD46,CD209,CD86,TGFBR2,SIRPB1,PDCD1LG2,SLAMF1,SIRPA,KITLG
GO:0016477	Cell migration	19	903	0.61	0.69	0.00017	9606.ENSP00000263798,9606.ENSP00000263923,9606.ENSP00000282588,9606.ENSP00000295408,9606.ENSP00000304408,9606.ENSP00000318406,9606.ENSP00000331736,9606.ENSP00000345229,9606.ENSP00000347591,9606.ENSP00000354207,9606.ENSP00000357392,9606.ENSP00000370542,9606.ENSP00000370767,9606.ENSP00000419446,9606.ENSP00000438406,9606.ENSP00000452120,9606.ENSP00000478763,9606.ENSP00000480322,9606.ENSP00000495951	TYRO3,KDR,ITGA1,MERTK,COL3A1,KIAA0319L,SELE,DNER,GFRA1,NTRK3,EFNA1,SDC1,GP2,ADAM9,SLAMF1,ITGA7,SIRPA,CD99L2,KITLG
GO:0001817	Regulation of cytokine production	17	739	0.65	0.7	0.0002	9606.ENSP00000270142,9606.ENSP00000278282,9606.ENSP00000295408,9606.ENSP00000296861,9606.ENSP00000311035,9606.ENSP00000312367,9606.ENSP00000313875,9606.ENSP00000332049,9606.ENSP00000353007,9606.ENSP00000358501,9606.ENSP00000369395,9606.ENSP00000375618,9606.ENSP00000380855,9606.ENSP00000386380,9606.ENSP00000438406,9606.ENSP00000478763,9606.ENSP00000483552	SOD1,SCGB1A1,MERTK,TNFRSF21,CD200R1,CD84,CD46,CD86,SULF2,CD58,LRRC19,LILRA2,PDCD1LG2,IL1R1,SLAMF1,SIRPA,FURIN
GO:0030154	Cell differentiation	40	3507	0.35	0.51	0.0002	9606.ENSP00000263798,9606.ENSP00000263923,9606.ENSP00000264025,9606.ENSP00000270142,9606.ENSP00000278836,9606.ENSP00000282588,9606.ENSP00000284240,9606.ENSP00000295408,9606.ENSP00000296695,9606.ENSP00000296861,9606.ENSP00000301263,9606.ENSP00000304408,9606.ENSP00000318406,9606.ENSP00000327145,9606.ENSP00000330393,9606.ENSP00000340292,9606.ENSP00000345229,9606.ENSP00000347591,9606.ENSP00000350364,…	TYRO3,KDR,NECTIN1,SOD1,MYRF,ITGA1,THY1,MERTK,SPINK1,TNFRSF21,LY6D,COL3A1,KIAA0319L,FLNC,LEPR,DLK1,DNER,GFRA1,NEGR1,TGFBR2,MB,SULF2,NTRK3,EFNA1,COL11A1,ADIRF,ALPL,SDC1,CDON,NCAM2,NTM,FGFR2,NECTIN3,ADAM9,ADM,SLAMF1,ITGA7,PTPRM,OSCAR,KITLG
GO:0051707	Response to other organism	23	1328	0.53	0.63	0.0002	9606.ENSP00000233735,9606.ENSP00000249330,9606.ENSP00000278282,9606.ENSP00000303276,9606.ENSP00000312367,9606.ENSP00000313875,9606.ENSP00000315477,9606.ENSP00000331736,9606.ENSP00000332049,9606.ENSP00000355228,9606.ENSP00000356385,9606.ENSP00000358501,9606.ENSP00000363973,9606.ENSP00000370767,9606.ENSP00000375618,9606.ENSP00000380855,9606.ENSP00000410294,9606.ENSP00000419446,9606.ENSP00000434717,…	REG1A,VGF,SCGB1A1,RNASE2,CD84,CD46,CD209,SELE,CD86,HMGN2,CFHR2,CD58,ALPL,GP2,LILRA2,PDCD1LG2,FGFR2,ADAM9,IL18BP,ADM,SLAMF1,NPC2,SIRPA
GO:1903039	Positive regulation of leukocyte cell-cell adhesion	11	274	0.89	0.83	0.0002	9606.ENSP00000284240,9606.ENSP00000313875,9606.ENSP00000315477,9606.ENSP00000331736,9606.ENSP00000332049,9606.ENSP00000351905,9606.ENSP00000371018,9606.ENSP00000380855,9606.ENSP00000438406,9606.ENSP00000478763,9606.ENSP00000495951	THY1,CD46,CD209,SELE,CD86,TGFBR2,SIRPB1,PDCD1LG2,SLAMF1,SIRPA,KITLG
GO:0048731	System development	42	3867	0.33	0.49	0.00026	9606.ENSP00000064571,9606.ENSP00000249330,9606.ENSP00000254878,9606.ENSP00000263798,9606.ENSP00000263923,9606.ENSP00000264025,9606.ENSP00000270142,9606.ENSP00000278836,9606.ENSP00000282588,9606.ENSP00000284240,9606.ENSP00000295408,9606.ENSP00000296861,9606.ENSP00000301263,9606.ENSP00000304408,9606.ENSP00000318406,9606.ENSP00000330393,9606.ENSP00000331210,9606.ENSP00000345229,9606.ENSP00000347591,…	CBLN4,VGF,RIDA,TYRO3,KDR,NECTIN1,SOD1,MYRF,ITGA1,THY1,MERTK,TNFRSF21,LY6D,COL3A1,KIAA0319L,LEPR,BCAN,DNER,GFRA1,NEGR1,ELN,TGFBR2,MB,SULF2,NTRK3,EFNA1,COL11A1,MARCKSL1,ALPL,COL5A2,SDC1,CDON,NCAM2,NTM,FGFR2,NECTIN3,ADM,SLAMF1,PTPRM,OSCAR,GHR,KITLG
GO:0048468	Cell development	26	1719	0.47	0.58	0.00027	9606.ENSP00000263798,9606.ENSP00000263923,9606.ENSP00000264025,9606.ENSP00000270142,9606.ENSP00000278836,9606.ENSP00000282588,9606.ENSP00000284240,9606.ENSP00000295408,9606.ENSP00000296695,9606.ENSP00000296861,9606.ENSP00000327145,9606.ENSP00000345229,9606.ENSP00000347591,9606.ENSP00000350364,9606.ENSP00000351905,9606.ENSP00000353007,9606.ENSP00000357392,9606.ENSP00000359114,9606.ENSP00000370542,…	TYRO3,KDR,NECTIN1,SOD1,MYRF,ITGA1,THY1,MERTK,SPINK1,TNFRSF21,FLNC,DNER,GFRA1,NEGR1,TGFBR2,SULF2,EFNA1,COL11A1,SDC1,NCAM2,NTM,FGFR2,NECTIN3,ADM,PTPRM,KITLG
GO:0051239	Regulation of multicellular organismal process	34	2749	0.38	0.53	0.00028	9606.ENSP00000263923,9606.ENSP00000270142,9606.ENSP00000278282,9606.ENSP00000278836,9606.ENSP00000284240,9606.ENSP00000295408,9606.ENSP00000296695,9606.ENSP00000296861,9606.ENSP00000311035,9606.ENSP00000312367,9606.ENSP00000313875,9606.ENSP00000330393,9606.ENSP00000332049,9606.ENSP00000351905,9606.ENSP00000353007,9606.ENSP00000354207,9606.ENSP00000357392,9606.ENSP00000358501,9606.ENSP00000363973,…	KDR,SOD1,SCGB1A1,MYRF,THY1,MERTK,SPINK1,TNFRSF21,CD200R1,CD84,CD46,LEPR,CD86,TGFBR2,SULF2,NTRK3,EFNA1,CD58,ALPL,LRRC19,LILRA2,PDCD1LG2,IL1R1,FGFR2,ADAM9,TMEM25,ADM,SLAMF1,PTPRM,SIRPA,OSCAR,GHR,FURIN,KITLG
GO:0019220	Regulation of phosphate metabolic process	23	1405	0.5	0.59	0.00035	9606.ENSP00000215912,9606.ENSP00000263798,9606.ENSP00000263923,9606.ENSP00000270142,9606.ENSP00000282588,9606.ENSP00000284240,9606.ENSP00000295408,9606.ENSP00000296695,9606.ENSP00000330393,9606.ENSP00000332049,9606.ENSP00000347591,9606.ENSP00000349493,9606.ENSP00000351905,9606.ENSP00000354207,9606.ENSP00000357392,9606.ENSP00000376458,9606.ENSP00000410294,9606.ENSP00000419446,9606.ENSP00000471191,…	PIK3IP1,TYRO3,KDR,SOD1,ITGA1,THY1,MERTK,SPINK1,LEPR,CD86,GFRA1,GUCA2A,TGFBR2,NTRK3,EFNA1,CDON,FGFR2,ADAM9,NUP62,SIRPA,GHR,KITLG,FAS
GO:0048583	Regulation of response to stimulus	42	3931	0.32	0.48	0.00035	9606.ENSP00000078445,9606.ENSP00000215912,9606.ENSP00000263798,9606.ENSP00000263923,9606.ENSP00000270142,9606.ENSP00000274276,9606.ENSP00000278282,9606.ENSP00000282588,9606.ENSP00000284240,9606.ENSP00000296695,9606.ENSP00000296861,9606.ENSP00000304408,9606.ENSP00000311035,9606.ENSP00000312367,9606.ENSP00000313875,9606.ENSP00000331736,9606.ENSP00000332049,9606.ENSP00000340292,9606.ENSP00000351905,…	CREB3L3,PIK3IP1,TYRO3,KDR,SOD1,OSMR,SCGB1A1,ITGA1,THY1,SPINK1,TNFRSF21,COL3A1,CD200R1,CD84,CD46,SELE,CD86,DLK1,TGFBR2,SULF2,NTRK3,CFHR2,EFNA1,ATF6B,LRRC19,LILRA2,CDON,IL1R1,FGFR2,ADAM9,TMEM25,IL18BP,ADM,SLAMF1,NUP62,SIRPA,OSCAR,GHR,FURIN,CD48,KITLG,FAS
GO:0042129	Regulation of T cell proliferation	9	187	0.97	0.82	0.00037	9606.ENSP00000278282,9606.ENSP00000296861,9606.ENSP00000313875,9606.ENSP00000315477,9606.ENSP00000332049,9606.ENSP00000351905,9606.ENSP00000380855,9606.ENSP00000438406,9606.ENSP00000495951	SCGB1A1,TNFRSF21,CD46,CD209,CD86,TGFBR2,PDCD1LG2,SLAMF1,KITLG
GO:0050870	Positive regulation of T cell activation	10	251	0.89	0.77	0.00044	9606.ENSP00000284240,9606.ENSP00000313875,9606.ENSP00000315477,9606.ENSP00000332049,9606.ENSP00000351905,9606.ENSP00000371018,9606.ENSP00000380855,9606.ENSP00000438406,9606.ENSP00000478763,9606.ENSP00000495951	THY1,CD46,CD209,CD86,TGFBR2,SIRPB1,PDCD1LG2,SLAMF1,SIRPA,KITLG
GO:0042221	Response to chemical	42	4010	0.31	0.47	0.00051	9606.ENSP00000078445,9606.ENSP00000233735,9606.ENSP00000249330,9606.ENSP00000254878,9606.ENSP00000263923,9606.ENSP00000264025,9606.ENSP00000270142,9606.ENSP00000274276,9606.ENSP00000278282,9606.ENSP00000282588,9606.ENSP00000295834,9606.ENSP00000296695,9606.ENSP00000296861,9606.ENSP00000301263,9606.ENSP00000303276,9606.ENSP00000304408,9606.ENSP00000330393,9606.ENSP00000331736,9606.ENSP00000332049,…	CREB3L3,REG1A,VGF,RIDA,KDR,NECTIN1,SOD1,OSMR,SCGB1A1,ITGA1,FABP1,SPINK1,TNFRSF21,LY6D,RNASE2,COL3A1,LEPR,SELE,CD86,GFRA1,TGFBR2,NTRK3,EFNA1,CD58,ALPL,COL5A2,ATF6B,SDC1,LILRA2,PDCD1LG2,IL1R1,CSF2RA,FGFR2,ADAM9,IL18BP,ADM,SLAMF1,PTPRM,SIRPA,GHR,FURIN,FAS
GO:0048856	Anatomical structure development	49	5117	0.27	0.44	0.00051	9606.ENSP00000064571,9606.ENSP00000249330,9606.ENSP00000254878,9606.ENSP00000263798,9606.ENSP00000263923,9606.ENSP00000264025,9606.ENSP00000270142,9606.ENSP00000278282,9606.ENSP00000278836,9606.ENSP00000282588,9606.ENSP00000284240,9606.ENSP00000294189,9606.ENSP00000295408,9606.ENSP00000296695,9606.ENSP00000296861,9606.ENSP00000301263,9606.ENSP00000304408,9606.ENSP00000318406,9606.ENSP00000327145,…	CBLN4,VGF,RIDA,TYRO3,KDR,NECTIN1,SOD1,SCGB1A1,MYRF,ITGA1,THY1,RPL29,MERTK,SPINK1,TNFRSF21,LY6D,COL3A1,KIAA0319L,FLNC,LEPR,BCAN,DNER,GFRA1,NEGR1,ELN,TGFBR2,MB,SULF2,NTRK3,EFNA1,COL11A1,MARCKSL1,ALPL,COL5A2,SDC1,CDON,NCAM2,NTM,FGFR2,NECTIN3,ADAM9,ADM,SLAMF1,ITGA7,PTPRM,OSCAR,GHR,FURIN,KITLG
GO:0042325	Regulation of phosphorylation	21	1251	0.52	0.57	0.0006	9606.ENSP00000215912,9606.ENSP00000263798,9606.ENSP00000263923,9606.ENSP00000270142,9606.ENSP00000284240,9606.ENSP00000295408,9606.ENSP00000296695,9606.ENSP00000330393,9606.ENSP00000332049,9606.ENSP00000347591,9606.ENSP00000351905,9606.ENSP00000354207,9606.ENSP00000357392,9606.ENSP00000376458,9606.ENSP00000410294,9606.ENSP00000419446,9606.ENSP00000471191,9606.ENSP00000478763,9606.ENSP00000483403,…	PIK3IP1,TYRO3,KDR,SOD1,THY1,MERTK,SPINK1,LEPR,CD86,GFRA1,TGFBR2,NTRK3,EFNA1,CDON,FGFR2,ADAM9,NUP62,SIRPA,GHR,KITLG,FAS
GO:0045785	Positive regulation of cell adhesion	13	485	0.72	0.67	0.00062	9606.ENSP00000263923,9606.ENSP00000284240,9606.ENSP00000313875,9606.ENSP00000315477,9606.ENSP00000331736,9606.ENSP00000332049,9606.ENSP00000351905,9606.ENSP00000371018,9606.ENSP00000380855,9606.ENSP00000419446,9606.ENSP00000438406,9606.ENSP00000478763,9606.ENSP00000495951	KDR,THY1,CD46,CD209,SELE,CD86,TGFBR2,SIRPB1,PDCD1LG2,ADAM9,SLAMF1,SIRPA,KITLG
GO:0007165	Signal transduction	46	4714	0.28	0.44	0.00068	9606.ENSP00000078445,9606.ENSP00000233735,9606.ENSP00000249330,9606.ENSP00000263798,9606.ENSP00000263923,9606.ENSP00000274276,9606.ENSP00000278282,9606.ENSP00000282588,9606.ENSP00000284240,9606.ENSP00000295408,9606.ENSP00000296695,9606.ENSP00000296861,9606.ENSP00000300175,9606.ENSP00000304408,9606.ENSP00000311035,9606.ENSP00000315477,9606.ENSP00000330393,9606.ENSP00000331736,9606.ENSP00000332049,…	CREB3L3,REG1A,VGF,TYRO3,KDR,OSMR,SCGB1A1,ITGA1,THY1,MERTK,SPINK1,TNFRSF21,SCG5,COL3A1,CD200R1,CD209,LEPR,SELE,CD86,DNER,GFRA1,GUCA2A,TGFBR2,SULF2,NTRK3,EFNA1,ATF6B,LRRC19,SDC1,SIRPB1,LILRA2,CDON,PDCD1LG2,IL1R1,CSF2RA,FGFR2,ADAM9,ADM,ITGA7,PTPRM,NUP62,OSCAR,GHR,FURIN,KITLG,FAS
GO:0045321	Leukocyte activation	14	574	0.68	0.65	0.00068	9606.ENSP00000263798,9606.ENSP00000278282,9606.ENSP00000295408,9606.ENSP00000301263,9606.ENSP00000312367,9606.ENSP00000330393,9606.ENSP00000332049,9606.ENSP00000351905,9606.ENSP00000375618,9606.ENSP00000418767,9606.ENSP00000419446,9606.ENSP00000438406,9606.ENSP00000484431,9606.ENSP00000495951	TYRO3,SCGB1A1,MERTK,LY6D,CD84,LEPR,CD86,TGFBR2,LILRA2,TREML2,ADAM9,SLAMF1,CD48,KITLG
GO:0070663	Regulation of leukocyte proliferation	10	271	0.86	0.73	0.00068	9606.ENSP00000278282,9606.ENSP00000296861,9606.ENSP00000313875,9606.ENSP00000315477,9606.ENSP00000332049,9606.ENSP00000351905,9606.ENSP00000380855,9606.ENSP00000394227,9606.ENSP00000438406,9606.ENSP00000495951	SCGB1A1,TNFRSF21,CD46,CD209,CD86,TGFBR2,PDCD1LG2,CSF2RA,SLAMF1,KITLG
GO:0042102	Positive regulation of T cell proliferation	7	108	1.1	0.8	0.00074	9606.ENSP00000313875,9606.ENSP00000315477,9606.ENSP00000332049,9606.ENSP00000351905,9606.ENSP00000380855,9606.ENSP00000438406,9606.ENSP00000495951	CD46,CD209,CD86,TGFBR2,PDCD1LG2,SLAMF1,KITLG
GO:0090596	Sensory organ morphogenesis	10	276	0.85	0.72	0.00074	9606.ENSP00000263923,9606.ENSP00000264025,9606.ENSP00000270142,9606.ENSP00000284240,9606.ENSP00000359114,9606.ENSP00000364000,9606.ENSP00000376458,9606.ENSP00000410294,9606.ENSP00000418070,9606.ENSP00000463325	KDR,NECTIN1,SOD1,THY1,COL11A1,COL5A2,CDON,FGFR2,NECTIN3,PTPRM
GO:0022008	Neurogenesis	21	1290	0.5	0.55	0.0008	9606.ENSP00000263798,9606.ENSP00000264025,9606.ENSP00000270142,9606.ENSP00000278836,9606.ENSP00000282588,9606.ENSP00000284240,9606.ENSP00000296861,9606.ENSP00000304408,9606.ENSP00000318406,9606.ENSP00000330393,9606.ENSP00000345229,9606.ENSP00000347591,9606.ENSP00000350364,9606.ENSP00000354207,9606.ENSP00000357392,9606.ENSP00000376458,9606.ENSP00000383392,9606.ENSP00000396722,9606.ENSP00000410294,…	TYRO3,NECTIN1,SOD1,MYRF,ITGA1,THY1,TNFRSF21,COL3A1,KIAA0319L,LEPR,DNER,GFRA1,NEGR1,NTRK3,EFNA1,CDON,NCAM2,NTM,FGFR2,ADM,PTPRM
GO:0048513	Animal organ development	36	3246	0.34	0.46	0.0009	9606.ENSP00000249330,9606.ENSP00000254878,9606.ENSP00000263798,9606.ENSP00000263923,9606.ENSP00000264025,9606.ENSP00000270142,9606.ENSP00000284240,9606.ENSP00000295408,9606.ENSP00000301263,9606.ENSP00000304408,9606.ENSP00000330393,9606.ENSP00000331210,9606.ENSP00000345229,9606.ENSP00000347591,9606.ENSP00000350364,9606.ENSP00000351807,9606.ENSP00000351905,9606.ENSP00000352835,9606.ENSP00000353007,…	VGF,RIDA,TYRO3,KDR,NECTIN1,SOD1,THY1,MERTK,LY6D,COL3A1,LEPR,BCAN,DNER,GFRA1,NEGR1,ELN,TGFBR2,MB,SULF2,NTRK3,EFNA1,COL11A1,ALPL,COL5A2,SDC1,CDON,FGFR2,NECTIN3,ADAM9,ADM,SLAMF1,ITGA7,PTPRM,OSCAR,GHR,KITLG
GO:0071310	Cellular response to organic substance	27	2019	0.42	0.5	0.0009	9606.ENSP00000078445,9606.ENSP00000263923,9606.ENSP00000270142,9606.ENSP00000274276,9606.ENSP00000296695,9606.ENSP00000296861,9606.ENSP00000304408,9606.ENSP00000330393,9606.ENSP00000332049,9606.ENSP00000347591,9606.ENSP00000351905,9606.ENSP00000354207,9606.ENSP00000358501,9606.ENSP00000363973,9606.ENSP00000364000,9606.ENSP00000364349,9606.ENSP00000375618,9606.ENSP00000380855,9606.ENSP00000386380,…	CREB3L3,KDR,SOD1,OSMR,SPINK1,TNFRSF21,COL3A1,LEPR,CD86,GFRA1,TGFBR2,NTRK3,CD58,ALPL,COL5A2,ATF6B,LILRA2,PDCD1LG2,IL1R1,CSF2RA,FGFR2,ADAM9,IL18BP,SIRPA,GHR,FURIN,FAS
GO:0030155	Regulation of cell adhesion	16	784	0.6	0.6	0.00091	9606.ENSP00000263923,9606.ENSP00000278282,9606.ENSP00000284240,9606.ENSP00000296861,9606.ENSP00000313875,9606.ENSP00000315477,9606.ENSP00000331736,9606.ENSP00000332049,9606.ENSP00000351905,9606.ENSP00000357392,9606.ENSP00000371018,9606.ENSP00000380855,9606.ENSP00000419446,9606.ENSP00000438406,9606.ENSP00000478763,9606.ENSP00000495951	KDR,SCGB1A1,THY1,TNFRSF21,CD46,CD209,SELE,CD86,TGFBR2,EFNA1,SIRPB1,PDCD1LG2,ADAM9,SLAMF1,SIRPA,KITLG
GO:0001775	Cell activation	15	693	0.63	0.61	0.00094	9606.ENSP00000263798,9606.ENSP00000278282,9606.ENSP00000295408,9606.ENSP00000301263,9606.ENSP00000304408,9606.ENSP00000312367,9606.ENSP00000330393,9606.ENSP00000332049,9606.ENSP00000351905,9606.ENSP00000375618,9606.ENSP00000418767,9606.ENSP00000419446,9606.ENSP00000438406,9606.ENSP00000484431,9606.ENSP00000495951	TYRO3,SCGB1A1,MERTK,LY6D,COL3A1,CD84,LEPR,CD86,TGFBR2,LILRA2,TREML2,ADAM9,SLAMF1,CD48,KITLG
GO:0006955	Immune response	21	1321	0.49	0.54	0.001	9606.ENSP00000233735,9606.ENSP00000264025,9606.ENSP00000296861,9606.ENSP00000303276,9606.ENSP00000312367,9606.ENSP00000313875,9606.ENSP00000315477,9606.ENSP00000332049,9606.ENSP00000355228,9606.ENSP00000356385,9606.ENSP00000358501,9606.ENSP00000370767,9606.ENSP00000375618,9606.ENSP00000375622,9606.ENSP00000380855,9606.ENSP00000386380,9606.ENSP00000434717,9606.ENSP00000436607,9606.ENSP00000438406,…	REG1A,NECTIN1,TNFRSF21,RNASE2,CD84,CD46,CD209,CD86,HMGN2,CFHR2,CD58,GP2,LILRA2,LAIR1,PDCD1LG2,IL1R1,IL18BP,ADM,SLAMF1,SIRPA,FAS
GO:0009887	Animal organ morphogenesis	18	997	0.55	0.56	0.001	9606.ENSP00000263923,9606.ENSP00000264025,9606.ENSP00000270142,9606.ENSP00000284240,9606.ENSP00000304408,9606.ENSP00000351807,9606.ENSP00000351905,9606.ENSP00000357392,9606.ENSP00000359114,9606.ENSP00000363973,9606.ENSP00000364000,9606.ENSP00000370542,9606.ENSP00000376458,9606.ENSP00000410294,9606.ENSP00000418070,9606.ENSP00000436607,9606.ENSP00000463325,9606.ENSP00000483403	KDR,NECTIN1,SOD1,THY1,COL3A1,ELN,TGFBR2,EFNA1,COL11A1,ALPL,COL5A2,SDC1,CDON,FGFR2,NECTIN3,ADM,PTPRM,GHR
GO:0032502	Developmental process	51	5657	0.25	0.41	0.001	9606.ENSP00000064571,9606.ENSP00000249330,9606.ENSP00000254878,9606.ENSP00000263798,9606.ENSP00000263923,9606.ENSP00000264025,9606.ENSP00000270142,9606.ENSP00000278282,9606.ENSP00000278836,9606.ENSP00000282588,9606.ENSP00000284240,9606.ENSP00000294189,9606.ENSP00000295408,9606.ENSP00000296695,9606.ENSP00000296861,9606.ENSP00000301263,9606.ENSP00000304408,9606.ENSP00000318406,9606.ENSP00000327145,…	CBLN4,VGF,RIDA,TYRO3,KDR,NECTIN1,SOD1,SCGB1A1,MYRF,ITGA1,THY1,RPL29,MERTK,SPINK1,TNFRSF21,LY6D,COL3A1,KIAA0319L,FLNC,LEPR,BCAN,DLK1,DNER,GFRA1,NEGR1,ELN,TGFBR2,MB,SULF2,NTRK3,EFNA1,COL11A1,ADIRF,MARCKSL1,ALPL,COL5A2,SDC1,CDON,NCAM2,NTM,FGFR2,NECTIN3,ADAM9,ADM,SLAMF1,ITGA7,PTPRM,OSCAR,GHR,FURIN,KITLG
GO:0042127	Regulation of cell population proliferation	24	1669	0.45	0.52	0.001	9606.ENSP00000233735,9606.ENSP00000254878,9606.ENSP00000263923,9606.ENSP00000274276,9606.ENSP00000278282,9606.ENSP00000282588,9606.ENSP00000296695,9606.ENSP00000296861,9606.ENSP00000313875,9606.ENSP00000315477,9606.ENSP00000332049,9606.ENSP00000351807,9606.ENSP00000351905,9606.ENSP00000354207,9606.ENSP00000362638,9606.ENSP00000376458,9606.ENSP00000380855,9606.ENSP00000394227,9606.ENSP00000410294,…	REG1A,RIDA,KDR,OSMR,SCGB1A1,ITGA1,SPINK1,TNFRSF21,CD46,CD209,CD86,ELN,TGFBR2,NTRK3,MARCKSL1,CDON,PDCD1LG2,CSF2RA,FGFR2,ADM,SLAMF1,PTPRM,NUP62,KITLG
GO:0070665	Positive regulation of leukocyte proliferation	8	167	0.97	0.74	0.001	9606.ENSP00000313875,9606.ENSP00000315477,9606.ENSP00000332049,9606.ENSP00000351905,9606.ENSP00000380855,9606.ENSP00000394227,9606.ENSP00000438406,9606.ENSP00000495951	CD46,CD209,CD86,TGFBR2,PDCD1LG2,CSF2RA,SLAMF1,KITLG
GO:0007399	Nervous system development	28	2188	0.4	0.49	0.0011	9606.ENSP00000064571,9606.ENSP00000254878,9606.ENSP00000263798,9606.ENSP00000264025,9606.ENSP00000270142,9606.ENSP00000278836,9606.ENSP00000282588,9606.ENSP00000284240,9606.ENSP00000295408,9606.ENSP00000296861,9606.ENSP00000304408,9606.ENSP00000318406,9606.ENSP00000330393,9606.ENSP00000331210,9606.ENSP00000345229,9606.ENSP00000347591,9606.ENSP00000350364,9606.ENSP00000351905,9606.ENSP00000353007,…	CBLN4,RIDA,TYRO3,NECTIN1,SOD1,MYRF,ITGA1,THY1,MERTK,TNFRSF21,COL3A1,KIAA0319L,LEPR,BCAN,DNER,GFRA1,NEGR1,TGFBR2,SULF2,NTRK3,EFNA1,MARCKSL1,CDON,NCAM2,NTM,FGFR2,ADM,PTPRM
GO:0034097	Response to cytokine	16	804	0.59	0.58	0.0011	9606.ENSP00000274276,9606.ENSP00000278282,9606.ENSP00000296861,9606.ENSP00000304408,9606.ENSP00000330393,9606.ENSP00000331736,9606.ENSP00000347591,9606.ENSP00000358501,9606.ENSP00000375618,9606.ENSP00000386380,9606.ENSP00000394227,9606.ENSP00000419446,9606.ENSP00000434717,9606.ENSP00000478763,9606.ENSP00000483403,9606.ENSP00000498466	OSMR,SCGB1A1,TNFRSF21,COL3A1,LEPR,SELE,GFRA1,CD58,LILRA2,IL1R1,CSF2RA,ADAM9,IL18BP,SIRPA,GHR,FAS
GO:0048518	Positive regulation of biological process	54	6207	0.23	0.4	0.0011	9606.ENSP00000078445,9606.ENSP00000233735,9606.ENSP00000254878,9606.ENSP00000263798,9606.ENSP00000263923,9606.ENSP00000270142,9606.ENSP00000274276,9606.ENSP00000278836,9606.ENSP00000282588,9606.ENSP00000284240,9606.ENSP00000295408,9606.ENSP00000295834,9606.ENSP00000296695,9606.ENSP00000296861,9606.ENSP00000304408,9606.ENSP00000312367,9606.ENSP00000313875,9606.ENSP00000315477,9606.ENSP00000330393,…	CREB3L3,REG1A,RIDA,TYRO3,KDR,SOD1,OSMR,MYRF,ITGA1,THY1,MERTK,FABP1,SPINK1,TNFRSF21,COL3A1,CD84,CD46,CD209,LEPR,SELE,CD86,GFRA1,GUCA2A,NEGR1,TGFBR2,SULF2,NTRK3,CFHR2,EFNA1,CD58,ADIRF,MARCKSL1,ALPL,ATF6B,LRRC19,SDC1,SIRPB1,LILRA2,CDON,PDCD1LG2,IL1R1,CSF2RA,FGFR2,ADAM9,ADM,SLAMF1,NUP62,SIRPA,OSCAR,CD99L2,GHR,FURIN,KITLG,FAS
GO:0050727	Regulation of inflammatory response	11	371	0.76	0.65	0.0011	9606.ENSP00000078445,9606.ENSP00000263798,9606.ENSP00000270142,9606.ENSP00000274276,9606.ENSP00000278282,9606.ENSP00000311035,9606.ENSP00000331736,9606.ENSP00000369395,9606.ENSP00000386380,9606.ENSP00000478763,9606.ENSP00000483552	CREB3L3,TYRO3,SOD1,OSMR,SCGB1A1,CD200R1,SELE,LRRC19,IL1R1,SIRPA,FURIN
GO:0018108	Peptidyl-tyrosine phosphorylation	8	176	0.95	0.71	0.0012	9606.ENSP00000263798,9606.ENSP00000263923,9606.ENSP00000295408,9606.ENSP00000296695,9606.ENSP00000354207,9606.ENSP00000410294,9606.ENSP00000483403,9606.ENSP00000495951	TYRO3,KDR,MERTK,SPINK1,NTRK3,FGFR2,GHR,KITLG
GO:0045937	Positive regulation of phosphate metabolic process	17	912	0.56	0.56	0.0012	9606.ENSP00000263798,9606.ENSP00000263923,9606.ENSP00000282588,9606.ENSP00000295408,9606.ENSP00000330393,9606.ENSP00000332049,9606.ENSP00000347591,9606.ENSP00000349493,9606.ENSP00000351905,9606.ENSP00000354207,9606.ENSP00000357392,9606.ENSP00000376458,9606.ENSP00000410294,9606.ENSP00000419446,9606.ENSP00000483403,9606.ENSP00000495951,9606.ENSP00000498466	TYRO3,KDR,ITGA1,MERTK,LEPR,CD86,GFRA1,GUCA2A,TGFBR2,NTRK3,EFNA1,CDON,FGFR2,ADAM9,GHR,KITLG,FAS
GO:0048699	Generation of neurons	19	1131	0.52	0.54	0.0012	9606.ENSP00000263798,9606.ENSP00000264025,9606.ENSP00000270142,9606.ENSP00000282588,9606.ENSP00000284240,9606.ENSP00000296861,9606.ENSP00000304408,9606.ENSP00000318406,9606.ENSP00000345229,9606.ENSP00000347591,9606.ENSP00000350364,9606.ENSP00000354207,9606.ENSP00000357392,9606.ENSP00000376458,9606.ENSP00000383392,9606.ENSP00000396722,9606.ENSP00000410294,9606.ENSP00000436607,9606.ENSP00000463325	TYRO3,NECTIN1,SOD1,ITGA1,THY1,TNFRSF21,COL3A1,KIAA0319L,DNER,GFRA1,NEGR1,NTRK3,EFNA1,CDON,NCAM2,NTM,FGFR2,ADM,PTPRM
GO:0023052	Signaling	47	5057	0.26	0.41	0.0013	9606.ENSP00000078445,9606.ENSP00000233735,9606.ENSP00000249330,9606.ENSP00000263798,9606.ENSP00000263923,9606.ENSP00000270142,9606.ENSP00000274276,9606.ENSP00000278282,9606.ENSP00000282588,9606.ENSP00000284240,9606.ENSP00000295408,9606.ENSP00000296695,9606.ENSP00000296861,9606.ENSP00000300175,9606.ENSP00000304408,9606.ENSP00000311035,9606.ENSP00000315477,9606.ENSP00000330393,9606.ENSP00000331736,…	CREB3L3,REG1A,VGF,TYRO3,KDR,SOD1,OSMR,SCGB1A1,ITGA1,THY1,MERTK,SPINK1,TNFRSF21,SCG5,COL3A1,CD200R1,CD209,LEPR,SELE,CD86,DNER,GFRA1,GUCA2A,TGFBR2,SULF2,NTRK3,EFNA1,ATF6B,LRRC19,SDC1,SIRPB1,LILRA2,CDON,PDCD1LG2,IL1R1,CSF2RA,FGFR2,ADAM9,ADM,ITGA7,PTPRM,NUP62,OSCAR,GHR,FURIN,KITLG,FAS
GO:0007167	Enzyme-linked receptor protein signaling pathway	14	641	0.63	0.58	0.0014	9606.ENSP00000263798,9606.ENSP00000263923,9606.ENSP00000274276,9606.ENSP00000295408,9606.ENSP00000304408,9606.ENSP00000347591,9606.ENSP00000351905,9606.ENSP00000353007,9606.ENSP00000354207,9606.ENSP00000357392,9606.ENSP00000410294,9606.ENSP00000419446,9606.ENSP00000483403,9606.ENSP00000483552	TYRO3,KDR,OSMR,MERTK,COL3A1,GFRA1,TGFBR2,SULF2,NTRK3,EFNA1,FGFR2,ADAM9,GHR,FURIN
GO:0032496	Response to lipopolysaccharide	10	314	0.79	0.65	0.0014	9606.ENSP00000278282,9606.ENSP00000331736,9606.ENSP00000332049,9606.ENSP00000363973,9606.ENSP00000380855,9606.ENSP00000410294,9606.ENSP00000419446,9606.ENSP00000434717,9606.ENSP00000436607,9606.ENSP00000478763	SCGB1A1,SELE,CD86,ALPL,PDCD1LG2,FGFR2,ADAM9,IL18BP,ADM,SIRPA
GO:0008284	Positive regulation of cell population proliferation	17	945	0.55	0.54	0.0016	9606.ENSP00000233735,9606.ENSP00000263923,9606.ENSP00000274276,9606.ENSP00000296695,9606.ENSP00000313875,9606.ENSP00000315477,9606.ENSP00000332049,9606.ENSP00000351905,9606.ENSP00000354207,9606.ENSP00000362638,9606.ENSP00000376458,9606.ENSP00000380855,9606.ENSP00000394227,9606.ENSP00000410294,9606.ENSP00000436607,9606.ENSP00000438406,9606.ENSP00000495951	REG1A,KDR,OSMR,SPINK1,CD46,CD209,CD86,TGFBR2,NTRK3,MARCKSL1,CDON,PDCD1LG2,CSF2RA,FGFR2,ADM,SLAMF1,KITLG
GO:0050776	Regulation of immune response	16	844	0.57	0.55	0.0016	9606.ENSP00000263798,9606.ENSP00000284240,9606.ENSP00000296861,9606.ENSP00000304408,9606.ENSP00000311035,9606.ENSP00000312367,9606.ENSP00000313875,9606.ENSP00000332049,9606.ENSP00000356385,9606.ENSP00000369395,9606.ENSP00000375618,9606.ENSP00000386380,9606.ENSP00000438406,9606.ENSP00000479089,9606.ENSP00000483552,9606.ENSP00000484431	TYRO3,THY1,TNFRSF21,COL3A1,CD200R1,CD84,CD46,CD86,CFHR2,LRRC19,LILRA2,IL1R1,SLAMF1,OSCAR,FURIN,CD48
GO:0050867	Positive regulation of cell activation	11	401	0.73	0.61	0.0018	9606.ENSP00000284240,9606.ENSP00000313875,9606.ENSP00000315477,9606.ENSP00000332049,9606.ENSP00000351905,9606.ENSP00000371018,9606.ENSP00000375618,9606.ENSP00000380855,9606.ENSP00000438406,9606.ENSP00000478763,9606.ENSP00000495951	THY1,CD46,CD209,CD86,TGFBR2,SIRPB1,LILRA2,PDCD1LG2,SLAMF1,SIRPA,KITLG
GO:0007154	Cell communication	47	5165	0.25	0.39	0.002	9606.ENSP00000078445,9606.ENSP00000233735,9606.ENSP00000249330,9606.ENSP00000263798,9606.ENSP00000263923,9606.ENSP00000270142,9606.ENSP00000274276,9606.ENSP00000278282,9606.ENSP00000282588,9606.ENSP00000284240,9606.ENSP00000295408,9606.ENSP00000296695,9606.ENSP00000296861,9606.ENSP00000300175,9606.ENSP00000304408,9606.ENSP00000311035,9606.ENSP00000315477,9606.ENSP00000330393,9606.ENSP00000331736,…	CREB3L3,REG1A,VGF,TYRO3,KDR,SOD1,OSMR,SCGB1A1,ITGA1,THY1,MERTK,SPINK1,TNFRSF21,SCG5,COL3A1,CD200R1,CD209,LEPR,SELE,CD86,DNER,GFRA1,GUCA2A,TGFBR2,SULF2,NTRK3,EFNA1,ATF6B,LRRC19,SDC1,SIRPB1,LILRA2,CDON,PDCD1LG2,IL1R1,CSF2RA,FGFR2,ADAM9,ADM,ITGA7,PTPRM,NUP62,OSCAR,GHR,FURIN,KITLG,FAS
GO:0007423	Sensory organ development	13	577	0.64	0.57	0.002	9606.ENSP00000263923,9606.ENSP00000264025,9606.ENSP00000270142,9606.ENSP00000284240,9606.ENSP00000295408,9606.ENSP00000351905,9606.ENSP00000354207,9606.ENSP00000359114,9606.ENSP00000364000,9606.ENSP00000376458,9606.ENSP00000410294,9606.ENSP00000418070,9606.ENSP00000463325	KDR,NECTIN1,SOD1,THY1,MERTK,TGFBR2,NTRK3,COL11A1,COL5A2,CDON,FGFR2,NECTIN3,PTPRM
GO:0031589	Cell-substrate adhesion	8	195	0.9	0.66	0.002	9606.ENSP00000263798,9606.ENSP00000282588,9606.ENSP00000284240,9606.ENSP00000295408,9606.ENSP00000304408,9606.ENSP00000357392,9606.ENSP00000419446,9606.ENSP00000452120	TYRO3,ITGA1,THY1,MERTK,COL3A1,EFNA1,ADAM9,ITGA7
GO:0043408	Regulation of MAPK cascade	14	668	0.61	0.55	0.002	9606.ENSP00000263923,9606.ENSP00000270142,9606.ENSP00000282588,9606.ENSP00000354207,9606.ENSP00000357392,9606.ENSP00000376458,9606.ENSP00000410294,9606.ENSP00000419446,9606.ENSP00000438406,9606.ENSP00000471191,9606.ENSP00000478763,9606.ENSP00000483403,9606.ENSP00000495951,9606.ENSP00000498466	KDR,SOD1,ITGA1,NTRK3,EFNA1,CDON,FGFR2,ADAM9,SLAMF1,NUP62,SIRPA,GHR,KITLG,FAS
GO:0051716	Cellular response to stimulus	54	6357	0.22	0.38	0.002	9606.ENSP00000078445,9606.ENSP00000233735,9606.ENSP00000249330,9606.ENSP00000263798,9606.ENSP00000263923,9606.ENSP00000270142,9606.ENSP00000274276,9606.ENSP00000278282,9606.ENSP00000282588,9606.ENSP00000284240,9606.ENSP00000295408,9606.ENSP00000295834,9606.ENSP00000296695,9606.ENSP00000296861,9606.ENSP00000300175,9606.ENSP00000304408,9606.ENSP00000311035,9606.ENSP00000315477,9606.ENSP00000330393,…	CREB3L3,REG1A,VGF,TYRO3,KDR,SOD1,OSMR,SCGB1A1,ITGA1,THY1,MERTK,FABP1,SPINK1,TNFRSF21,SCG5,COL3A1,CD200R1,CD209,LEPR,SELE,CD86,DNER,GFRA1,GUCA2A,TGFBR2,SULF2,NTRK3,EFNA1,CD58,ALPL,COL5A2,ATF6B,LRRC19,SDC1,SIRPB1,LILRA2,CDON,PDCD1LG2,IL1R1,CSF2RA,FGFR2,ADAM9,IL18BP,ADM,SLAMF1,ITGA7,PTPRM,NUP62,SIRPA,OSCAR,GHR,FURIN,KITLG,FAS
GO:0002684	Positive regulation of immune system process	16	874	0.55	0.52	0.0022	9606.ENSP00000284240,9606.ENSP00000296861,9606.ENSP00000312367,9606.ENSP00000313875,9606.ENSP00000315477,9606.ENSP00000332049,9606.ENSP00000351905,9606.ENSP00000356385,9606.ENSP00000371018,9606.ENSP00000375618,9606.ENSP00000380855,9606.ENSP00000386380,9606.ENSP00000438406,9606.ENSP00000478763,9606.ENSP00000480322,9606.ENSP00000495951	THY1,TNFRSF21,CD84,CD46,CD209,CD86,TGFBR2,CFHR2,SIRPB1,LILRA2,PDCD1LG2,IL1R1,SLAMF1,SIRPA,CD99L2,KITLG
GO:0043549	Regulation of kinase activity	15	778	0.58	0.53	0.0023	9606.ENSP00000215912,9606.ENSP00000263798,9606.ENSP00000263923,9606.ENSP00000270142,9606.ENSP00000284240,9606.ENSP00000295408,9606.ENSP00000332049,9606.ENSP00000351905,9606.ENSP00000354207,9606.ENSP00000357392,9606.ENSP00000410294,9606.ENSP00000419446,9606.ENSP00000471191,9606.ENSP00000483403,9606.ENSP00000495951	PIK3IP1,TYRO3,KDR,SOD1,THY1,MERTK,CD86,TGFBR2,NTRK3,EFNA1,FGFR2,ADAM9,NUP62,GHR,KITLG
GO:0051384	Response to glucocorticoid	7	144	0.98	0.66	0.0024	9606.ENSP00000278282,9606.ENSP00000354207,9606.ENSP00000363973,9606.ENSP00000370542,9606.ENSP00000419446,9606.ENSP00000436607,9606.ENSP00000483403	SCGB1A1,NTRK3,ALPL,SDC1,ADAM9,ADM,GHR
GO:0070887	Cellular response to chemical stimulus	30	2609	0.35	0.43	0.0025	9606.ENSP00000078445,9606.ENSP00000263923,9606.ENSP00000270142,9606.ENSP00000274276,9606.ENSP00000282588,9606.ENSP00000295834,9606.ENSP00000296695,9606.ENSP00000296861,9606.ENSP00000304408,9606.ENSP00000330393,9606.ENSP00000332049,9606.ENSP00000347591,9606.ENSP00000351905,9606.ENSP00000354207,9606.ENSP00000358501,9606.ENSP00000363973,9606.ENSP00000364000,9606.ENSP00000364349,9606.ENSP00000375618,…	CREB3L3,KDR,SOD1,OSMR,ITGA1,FABP1,SPINK1,TNFRSF21,COL3A1,LEPR,CD86,GFRA1,TGFBR2,NTRK3,CD58,ALPL,COL5A2,ATF6B,LILRA2,PDCD1LG2,IL1R1,CSF2RA,FGFR2,ADAM9,IL18BP,SLAMF1,SIRPA,GHR,FURIN,FAS
GO:0006950	Response to stress	35	3358	0.31	0.41	0.003	9606.ENSP00000078445,9606.ENSP00000233735,9606.ENSP00000249330,9606.ENSP00000263798,9606.ENSP00000263923,9606.ENSP00000270142,9606.ENSP00000278282,9606.ENSP00000295408,9606.ENSP00000295834,9606.ENSP00000303276,9606.ENSP00000304408,9606.ENSP00000312367,9606.ENSP00000313875,9606.ENSP00000315477,9606.ENSP00000331736,9606.ENSP00000351905,9606.ENSP00000352835,9606.ENSP00000354207,9606.ENSP00000355228,…	CREB3L3,REG1A,VGF,TYRO3,KDR,SOD1,SCGB1A1,MERTK,FABP1,RNASE2,COL3A1,CD84,CD46,CD209,SELE,TGFBR2,MB,NTRK3,HMGN2,CFHR2,CD58,ATF6B,SDC1,GP2,LILRA2,IL1R1,FGFR2,ADAM9,IL18BP,ADM,SLAMF1,NUP62,SIRPA,CD48,FAS
GO:0050790	Regulation of catalytic activity	28	2370	0.36	0.43	0.0031	9606.ENSP00000215912,9606.ENSP00000263798,9606.ENSP00000263923,9606.ENSP00000270142,9606.ENSP00000278282,9606.ENSP00000282588,9606.ENSP00000284240,9606.ENSP00000295408,9606.ENSP00000295834,9606.ENSP00000296695,9606.ENSP00000300175,9606.ENSP00000330393,9606.ENSP00000331736,9606.ENSP00000332049,9606.ENSP00000349493,9606.ENSP00000351905,9606.ENSP00000354207,9606.ENSP00000357392,9606.ENSP00000380333,…	PIK3IP1,TYRO3,KDR,SOD1,SCGB1A1,ITGA1,THY1,MERTK,FABP1,SPINK1,SCG5,LEPR,SELE,CD86,GUCA2A,TGFBR2,NTRK3,EFNA1,ITIH5,FGFR2,ADAM9,SLAMF1,NUP62,SIRPA,GHR,FURIN,KITLG,FAS
GO:0001818	Negative regulation of cytokine production	9	284	0.79	0.58	0.0034	9606.ENSP00000278282,9606.ENSP00000295408,9606.ENSP00000296861,9606.ENSP00000311035,9606.ENSP00000312367,9606.ENSP00000380855,9606.ENSP00000438406,9606.ENSP00000478763,9606.ENSP00000483552	SCGB1A1,MERTK,TNFRSF21,CD200R1,CD84,PDCD1LG2,SLAMF1,SIRPA,FURIN
GO:0042542	Response to hydrogen peroxide	6	103	1.06	0.64	0.0036	9606.ENSP00000270142,9606.ENSP00000295834,9606.ENSP00000370542,9606.ENSP00000419446,9606.ENSP00000434717,9606.ENSP00000478763	SOD1,FABP1,SDC1,ADAM9,IL18BP,SIRPA
GO:0048584	Positive regulation of response to stimulus	26	2131	0.38	0.42	0.0038	9606.ENSP00000078445,9606.ENSP00000263923,9606.ENSP00000270142,9606.ENSP00000274276,9606.ENSP00000282588,9606.ENSP00000284240,9606.ENSP00000296861,9606.ENSP00000304408,9606.ENSP00000313875,9606.ENSP00000332049,9606.ENSP00000351905,9606.ENSP00000353007,9606.ENSP00000354207,9606.ENSP00000356385,9606.ENSP00000357392,9606.ENSP00000369395,9606.ENSP00000375618,9606.ENSP00000376458,9606.ENSP00000386380,…	CREB3L3,KDR,SOD1,OSMR,ITGA1,THY1,TNFRSF21,COL3A1,CD46,CD86,TGFBR2,SULF2,NTRK3,CFHR2,EFNA1,LRRC19,LILRA2,CDON,IL1R1,FGFR2,ADAM9,SLAMF1,NUP62,GHR,KITLG,FAS
GO:0009966	Regulation of signal transduction	32	2978	0.32	0.4	0.004	9606.ENSP00000215912,9606.ENSP00000263798,9606.ENSP00000263923,9606.ENSP00000270142,9606.ENSP00000282588,9606.ENSP00000284240,9606.ENSP00000296695,9606.ENSP00000304408,9606.ENSP00000313875,9606.ENSP00000332049,9606.ENSP00000340292,9606.ENSP00000351905,9606.ENSP00000353007,9606.ENSP00000354207,9606.ENSP00000357392,9606.ENSP00000364349,9606.ENSP00000369395,9606.ENSP00000375618,9606.ENSP00000376458,…	PIK3IP1,TYRO3,KDR,SOD1,ITGA1,THY1,SPINK1,COL3A1,CD46,CD86,DLK1,TGFBR2,SULF2,NTRK3,EFNA1,ATF6B,LRRC19,LILRA2,CDON,IL1R1,FGFR2,ADAM9,TMEM25,IL18BP,ADM,SLAMF1,NUP62,SIRPA,GHR,FURIN,KITLG,FAS
GO:0033993	Response to lipid	15	827	0.55	0.49	0.004	9606.ENSP00000254878,9606.ENSP00000278282,9606.ENSP00000331736,9606.ENSP00000332049,9606.ENSP00000351905,9606.ENSP00000354207,9606.ENSP00000363973,9606.ENSP00000370542,9606.ENSP00000380855,9606.ENSP00000410294,9606.ENSP00000419446,9606.ENSP00000434717,9606.ENSP00000436607,9606.ENSP00000478763,9606.ENSP00000483403	RIDA,SCGB1A1,SELE,CD86,TGFBR2,NTRK3,ALPL,SDC1,PDCD1LG2,FGFR2,ADAM9,IL18BP,ADM,SIRPA,GHR
GO:0042327	Positive regulation of phosphorylation	15	826	0.55	0.49	0.004	9606.ENSP00000263798,9606.ENSP00000263923,9606.ENSP00000295408,9606.ENSP00000330393,9606.ENSP00000332049,9606.ENSP00000347591,9606.ENSP00000351905,9606.ENSP00000354207,9606.ENSP00000357392,9606.ENSP00000376458,9606.ENSP00000410294,9606.ENSP00000419446,9606.ENSP00000483403,9606.ENSP00000495951,9606.ENSP00000498466	TYRO3,KDR,MERTK,LEPR,CD86,GFRA1,TGFBR2,NTRK3,EFNA1,CDON,FGFR2,ADAM9,GHR,KITLG,FAS
GO:0048592	Eye morphogenesis	7	159	0.93	0.6	0.004	9606.ENSP00000263923,9606.ENSP00000264025,9606.ENSP00000284240,9606.ENSP00000364000,9606.ENSP00000376458,9606.ENSP00000418070,9606.ENSP00000463325	KDR,NECTIN1,THY1,COL5A2,CDON,NECTIN3,PTPRM
GO:0046649	Lymphocyte activation	11	457	0.67	0.52	0.0044	9606.ENSP00000263798,9606.ENSP00000278282,9606.ENSP00000295408,9606.ENSP00000301263,9606.ENSP00000312367,9606.ENSP00000330393,9606.ENSP00000332049,9606.ENSP00000418767,9606.ENSP00000438406,9606.ENSP00000484431,9606.ENSP00000495951	TYRO3,SCGB1A1,MERTK,LY6D,CD84,LEPR,CD86,TREML2,SLAMF1,CD48,KITLG
GO:0000302	Response to reactive oxygen species	7	169	0.91	0.57	0.0053	9606.ENSP00000270142,9606.ENSP00000278282,9606.ENSP00000295834,9606.ENSP00000370542,9606.ENSP00000419446,9606.ENSP00000434717,9606.ENSP00000478763	SOD1,SCGB1A1,FABP1,SDC1,ADAM9,IL18BP,SIRPA
GO:0032101	Regulation of response to external stimulus	16	964	0.51	0.46	0.0054	9606.ENSP00000078445,9606.ENSP00000263798,9606.ENSP00000263923,9606.ENSP00000270142,9606.ENSP00000274276,9606.ENSP00000278282,9606.ENSP00000311035,9606.ENSP00000331736,9606.ENSP00000351905,9606.ENSP00000354207,9606.ENSP00000369395,9606.ENSP00000375618,9606.ENSP00000386380,9606.ENSP00000438406,9606.ENSP00000478763,9606.ENSP00000483552	CREB3L3,TYRO3,KDR,SOD1,OSMR,SCGB1A1,CD200R1,SELE,TGFBR2,NTRK3,LRRC19,LILRA2,IL1R1,SLAMF1,SIRPA,FURIN
GO:0046660	Female sex differentiation	6	114	1.01	0.59	0.0054	9606.ENSP00000249330,9606.ENSP00000263798,9606.ENSP00000263923,9606.ENSP00000270142,9606.ENSP00000295408,9606.ENSP00000495951	VGF,TYRO3,KDR,SOD1,MERTK,KITLG
GO:0043085	Positive regulation of catalytic activity	18	1191	0.47	0.44	0.0055	9606.ENSP00000263798,9606.ENSP00000263923,9606.ENSP00000270142,9606.ENSP00000282588,9606.ENSP00000284240,9606.ENSP00000295408,9606.ENSP00000295834,9606.ENSP00000331736,9606.ENSP00000332049,9606.ENSP00000349493,9606.ENSP00000351905,9606.ENSP00000354207,9606.ENSP00000357392,9606.ENSP00000410294,9606.ENSP00000419446,9606.ENSP00000483403,9606.ENSP00000495951,9606.ENSP00000498466	TYRO3,KDR,SOD1,ITGA1,THY1,MERTK,FABP1,SELE,CD86,GUCA2A,TGFBR2,NTRK3,EFNA1,FGFR2,ADAM9,GHR,KITLG,FAS
GO:0048522	Positive regulation of cellular process	48	5584	0.22	0.35	0.0055	9606.ENSP00000078445,9606.ENSP00000233735,9606.ENSP00000254878,9606.ENSP00000263798,9606.ENSP00000263923,9606.ENSP00000270142,9606.ENSP00000274276,9606.ENSP00000278836,9606.ENSP00000282588,9606.ENSP00000284240,9606.ENSP00000295408,9606.ENSP00000295834,9606.ENSP00000296695,9606.ENSP00000304408,9606.ENSP00000313875,9606.ENSP00000315477,9606.ENSP00000330393,9606.ENSP00000331736,9606.ENSP00000332049,…	CREB3L3,REG1A,RIDA,TYRO3,KDR,SOD1,OSMR,MYRF,ITGA1,THY1,MERTK,FABP1,SPINK1,COL3A1,CD46,CD209,LEPR,SELE,CD86,GFRA1,GUCA2A,NEGR1,TGFBR2,SULF2,NTRK3,EFNA1,ADIRF,MARCKSL1,ATF6B,LRRC19,SDC1,SIRPB1,LILRA2,CDON,PDCD1LG2,IL1R1,CSF2RA,FGFR2,ADAM9,ADM,SLAMF1,NUP62,SIRPA,CD99L2,GHR,FURIN,KITLG,FAS
GO:1901700	Response to oxygen-containing compound	21	1547	0.42	0.42	0.0055	9606.ENSP00000233735,9606.ENSP00000249330,9606.ENSP00000270142,9606.ENSP00000278282,9606.ENSP00000295834,9606.ENSP00000296695,9606.ENSP00000304408,9606.ENSP00000331736,9606.ENSP00000332049,9606.ENSP00000351905,9606.ENSP00000354207,9606.ENSP00000363973,9606.ENSP00000364000,9606.ENSP00000370542,9606.ENSP00000380855,9606.ENSP00000410294,9606.ENSP00000419446,9606.ENSP00000434717,9606.ENSP00000436607,…	REG1A,VGF,SOD1,SCGB1A1,FABP1,SPINK1,COL3A1,SELE,CD86,TGFBR2,NTRK3,ALPL,COL5A2,SDC1,PDCD1LG2,FGFR2,ADAM9,IL18BP,ADM,SIRPA,GHR
GO:0010646	Regulation of cell communication	34	3355	0.3	0.37	0.006	9606.ENSP00000215912,9606.ENSP00000249330,9606.ENSP00000263798,9606.ENSP00000263923,9606.ENSP00000270142,9606.ENSP00000282588,9606.ENSP00000284240,9606.ENSP00000296695,9606.ENSP00000300175,9606.ENSP00000304408,9606.ENSP00000313875,9606.ENSP00000332049,9606.ENSP00000340292,9606.ENSP00000351905,9606.ENSP00000353007,9606.ENSP00000354207,9606.ENSP00000357392,9606.ENSP00000364349,9606.ENSP00000369395,…	PIK3IP1,VGF,TYRO3,KDR,SOD1,ITGA1,THY1,SPINK1,SCG5,COL3A1,CD46,CD86,DLK1,TGFBR2,SULF2,NTRK3,EFNA1,ATF6B,LRRC19,LILRA2,CDON,IL1R1,FGFR2,ADAM9,TMEM25,IL18BP,ADM,SLAMF1,NUP62,SIRPA,GHR,FURIN,KITLG,FAS
GO:0043410	Positive regulation of MAPK cascade	11	481	0.65	0.49	0.0063	9606.ENSP00000263923,9606.ENSP00000270142,9606.ENSP00000282588,9606.ENSP00000354207,9606.ENSP00000357392,9606.ENSP00000376458,9606.ENSP00000410294,9606.ENSP00000419446,9606.ENSP00000438406,9606.ENSP00000483403,9606.ENSP00000495951	KDR,SOD1,ITGA1,NTRK3,EFNA1,CDON,FGFR2,ADAM9,SLAMF1,GHR,KITLG
GO:0023051	Regulation of signaling	34	3367	0.29	0.37	0.0064	9606.ENSP00000215912,9606.ENSP00000249330,9606.ENSP00000263798,9606.ENSP00000263923,9606.ENSP00000270142,9606.ENSP00000282588,9606.ENSP00000284240,9606.ENSP00000296695,9606.ENSP00000300175,9606.ENSP00000304408,9606.ENSP00000313875,9606.ENSP00000332049,9606.ENSP00000340292,9606.ENSP00000351905,9606.ENSP00000353007,9606.ENSP00000354207,9606.ENSP00000357392,9606.ENSP00000364349,9606.ENSP00000369395,…	PIK3IP1,VGF,TYRO3,KDR,SOD1,ITGA1,THY1,SPINK1,SCG5,COL3A1,CD46,CD86,DLK1,TGFBR2,SULF2,NTRK3,EFNA1,ATF6B,LRRC19,LILRA2,CDON,IL1R1,FGFR2,ADAM9,TMEM25,IL18BP,ADM,SLAMF1,NUP62,SIRPA,GHR,FURIN,KITLG,FAS
GO:0019058	Viral life cycle	7	178	0.88	0.55	0.0066	9606.ENSP00000263798,9606.ENSP00000264025,9606.ENSP00000313875,9606.ENSP00000315477,9606.ENSP00000332049,9606.ENSP00000438406,9606.ENSP00000483552	TYRO3,NECTIN1,CD46,CD209,CD86,SLAMF1,FURIN
GO:0001932	Regulation of protein phosphorylation	17	1108	0.48	0.43	0.0073	9606.ENSP00000263923,9606.ENSP00000270142,9606.ENSP00000284240,9606.ENSP00000296695,9606.ENSP00000330393,9606.ENSP00000332049,9606.ENSP00000347591,9606.ENSP00000351905,9606.ENSP00000354207,9606.ENSP00000357392,9606.ENSP00000376458,9606.ENSP00000419446,9606.ENSP00000471191,9606.ENSP00000478763,9606.ENSP00000483403,9606.ENSP00000495951,9606.ENSP00000498466	KDR,SOD1,THY1,SPINK1,LEPR,CD86,GFRA1,TGFBR2,NTRK3,EFNA1,CDON,ADAM9,NUP62,SIRPA,GHR,KITLG,FAS
GO:0034113	Heterotypic cell-cell adhesion	4	36	1.34	0.6	0.0073	9606.ENSP00000311035,9606.ENSP00000358501,9606.ENSP00000452120,9606.ENSP00000478763	CD200R1,CD58,ITGA7,SIRPA
GO:0050900	Leukocyte migration	8	249	0.8	0.52	0.0073	9606.ENSP00000282588,9606.ENSP00000331736,9606.ENSP00000370767,9606.ENSP00000438406,9606.ENSP00000452120,9606.ENSP00000478763,9606.ENSP00000480322,9606.ENSP00000495951	ITGA1,SELE,GP2,SLAMF1,ITGA7,SIRPA,CD99L2,KITLG
GO:0033674	Positive regulation of kinase activity	11	494	0.64	0.48	0.0075	9606.ENSP00000263798,9606.ENSP00000263923,9606.ENSP00000295408,9606.ENSP00000332049,9606.ENSP00000351905,9606.ENSP00000354207,9606.ENSP00000357392,9606.ENSP00000410294,9606.ENSP00000419446,9606.ENSP00000483403,9606.ENSP00000495951	TYRO3,KDR,MERTK,CD86,TGFBR2,NTRK3,EFNA1,FGFR2,ADAM9,GHR,KITLG
GO:0044403	Biological process involved in symbiotic interaction	8	257	0.78	0.5	0.0089	9606.ENSP00000263798,9606.ENSP00000264025,9606.ENSP00000313875,9606.ENSP00000315477,9606.ENSP00000332049,9606.ENSP00000356385,9606.ENSP00000369395,9606.ENSP00000438406	TYRO3,NECTIN1,CD46,CD209,CD86,CFHR2,LRRC19,SLAMF1
GO:0048585	Negative regulation of response to stimulus	21	1612	0.4	0.39	0.0089	9606.ENSP00000215912,9606.ENSP00000263798,9606.ENSP00000270142,9606.ENSP00000282588,9606.ENSP00000284240,9606.ENSP00000296695,9606.ENSP00000304408,9606.ENSP00000311035,9606.ENSP00000312367,9606.ENSP00000313875,9606.ENSP00000340292,9606.ENSP00000353007,9606.ENSP00000357392,9606.ENSP00000364349,9606.ENSP00000375618,9606.ENSP00000431548,9606.ENSP00000436607,9606.ENSP00000438406,9606.ENSP00000471191,…	PIK3IP1,TYRO3,SOD1,ITGA1,THY1,SPINK1,COL3A1,CD200R1,CD84,CD46,DLK1,SULF2,EFNA1,ATF6B,LILRA2,TMEM25,ADM,SLAMF1,NUP62,SIRPA,FURIN
GO:0048593	Camera-type eye morphogenesis	6	129	0.96	0.53	0.0091	9606.ENSP00000263923,9606.ENSP00000264025,9606.ENSP00000284240,9606.ENSP00000376458,9606.ENSP00000418070,9606.ENSP00000463325	KDR,NECTIN1,THY1,CDON,NECTIN3,PTPRM
GO:0002691	Regulation of cellular extravasation	4	40	1.29	0.56	0.0099	9606.ENSP00000284240,9606.ENSP00000331736,9606.ENSP00000386380,9606.ENSP00000480322	THY1,SELE,IL1R1,CD99L2

## Sheet: GOCC_unique_perCA_all_matrices
#term ID	term description	observed gene count	background gene count	strength	signal	false discovery rate	matching proteins in your network (IDs)	matching proteins in your network (labels)
GO:0005576	Extracellular region	68	4175	0.5	1.1	8.43e-20	9606.ENSP00000064571,9606.ENSP00000228936,9606.ENSP00000233735,9606.ENSP00000249330,9606.ENSP00000254878,9606.ENSP00000257264,9606.ENSP00000263923,9606.ENSP00000264025,9606.ENSP00000270142,9606.ENSP00000278282,9606.ENSP00000282588,9606.ENSP00000284240,9606.ENSP00000295408,9606.ENSP00000295834,9606.ENSP00000296695,9606.ENSP00000300175,9606.ENSP00000301263,9606.ENSP00000303276,9606.ENSP00000304408,…	CBLN4,ART4,REG1A,VGF,RIDA,TCN1,KDR,NECTIN1,SOD1,SCGB1A1,ITGA1,THY1,MERTK,FABP1,SPINK1,SCG5,LY6D,RNASE2,COL3A1,CD200R1,CD46,CD209,LEPR,BCAN,SELE,CD86,DLK1,GFRA1,GUCA2A,NEGR1,ELN,TGFBR2,MB,SULF2,HMGN2,CFHR2,EFNA1,SMPDL3A,CD58,COL11A1,ADIRF,SH3BGRL,MARCKSL1,ALPL,COL5A2,SDC1,GP2,LILRA2,PRH2,ITIH5,PDCD1LG2,IL1R1,CSF2RA,NTM,FGFR2,ADAM9,TMEM25,IL18BP,ADM,SLAMF1,NPC2,SIRPA,OSCAR,GHR,FURIN,CD48,KITLG,FAS
GO:0009986	Cell surface	35	894	0.88	2.03	1.49e-18	9606.ENSP00000263798,9606.ENSP00000263923,9606.ENSP00000274276,9606.ENSP00000282588,9606.ENSP00000284240,9606.ENSP00000301263,9606.ENSP00000311035,9606.ENSP00000312367,9606.ENSP00000313875,9606.ENSP00000315477,9606.ENSP00000330393,9606.ENSP00000331736,9606.ENSP00000332049,9606.ENSP00000347591,9606.ENSP00000351905,9606.ENSP00000353007,9606.ENSP00000358501,9606.ENSP00000370542,9606.ENSP00000370767,…	TYRO3,KDR,OSMR,ITGA1,THY1,LY6D,CD200R1,CD84,CD46,CD209,LEPR,SELE,CD86,GFRA1,TGFBR2,SULF2,CD58,SDC1,GP2,SIRPB1,PDCD1LG2,IL1R1,CSF2RA,FGFR2,TREML2,ADAM9,SLAMF1,ITGA7,SIRPA,OSCAR,CD99L2,GHR,FURIN,CD48,FAS
GO:0009897	External side of plasma membrane	23	388	1.06	2.3	5.33e-15	9606.ENSP00000263923,9606.ENSP00000274276,9606.ENSP00000282588,9606.ENSP00000284240,9606.ENSP00000311035,9606.ENSP00000312367,9606.ENSP00000315477,9606.ENSP00000330393,9606.ENSP00000331736,9606.ENSP00000332049,9606.ENSP00000347591,9606.ENSP00000351905,9606.ENSP00000370542,9606.ENSP00000370767,9606.ENSP00000380855,9606.ENSP00000386380,9606.ENSP00000394227,9606.ENSP00000419446,9606.ENSP00000438406,…	KDR,OSMR,ITGA1,THY1,CD200R1,CD84,CD209,LEPR,SELE,CD86,GFRA1,TGFBR2,SDC1,GP2,PDCD1LG2,IL1R1,CSF2RA,ADAM9,SLAMF1,ITGA7,GHR,CD48,FAS
GO:0071944	Cell periphery	67	6015	0.34	0.72	6.78e-11	9606.ENSP00000064571,9606.ENSP00000215912,9606.ENSP00000228936,9606.ENSP00000263798,9606.ENSP00000263923,9606.ENSP00000264025,9606.ENSP00000274276,9606.ENSP00000282588,9606.ENSP00000284240,9606.ENSP00000295408,9606.ENSP00000295834,9606.ENSP00000296861,9606.ENSP00000301263,9606.ENSP00000304408,9606.ENSP00000311035,9606.ENSP00000312367,9606.ENSP00000313875,9606.ENSP00000315477,9606.ENSP00000318406,…	CBLN4,PIK3IP1,ART4,TYRO3,KDR,NECTIN1,OSMR,ITGA1,THY1,MERTK,FABP1,TNFRSF21,LY6D,COL3A1,CD200R1,CD84,CD46,CD209,KIAA0319L,FLNC,LEPR,BCAN,SELE,CD86,DNER,GFRA1,NEGR1,ELN,TGFBR2,SULF2,NTRK3,EFNA1,CD58,COL11A1,MARCKSL1,ALPL,COL5A2,PCDH9,LRRC19,SDC1,GP2,SIRPB1,LILRA2,LAIR1,CDON,ITIH5,PDCD1LG2,NCAM2,IL1R1,CSF2RA,NTM,FGFR2,NECTIN3,TREML2,ADAM9,TMEM25,SLAMF1,ITGA7,PTPRM,SIRPA,OSCAR,CD99L2,GHR,FURIN,CD48,KI…
GO:0031224	Intrinsic component of membrane	65	5828	0.34	0.71	2.16e-10	9606.ENSP00000078445,9606.ENSP00000215912,9606.ENSP00000228936,9606.ENSP00000263798,9606.ENSP00000263923,9606.ENSP00000264025,9606.ENSP00000274276,9606.ENSP00000278836,9606.ENSP00000282588,9606.ENSP00000284240,9606.ENSP00000295408,9606.ENSP00000296861,9606.ENSP00000301263,9606.ENSP00000311035,9606.ENSP00000312367,9606.ENSP00000313875,9606.ENSP00000315477,9606.ENSP00000318406,9606.ENSP00000322837,…	CREB3L3,PIK3IP1,ART4,TYRO3,KDR,NECTIN1,OSMR,MYRF,ITGA1,THY1,MERTK,TNFRSF21,LY6D,CD200R1,CD84,CD46,CD209,KIAA0319L,TMEM40,LEPR,BCAN,SELE,CD86,DLK1,TMEM248,DNER,GFRA1,NEGR1,TGFBR2,NTRK3,EFNA1,CD58,ALPL,ATF6B,PCDH9,LRRC19,SDC1,GP2,SIRPB1,LILRA2,LAIR1,CDON,GASK1B,PDCD1LG2,NCAM2,IL1R1,HEPACAM2,CSF2RA,NTM,FGFR2,NECTIN3,TREML2,ADAM9,TMEM25,SLAMF1,ITGA7,PTPRM,SIRPA,OSCAR,CD99L2,GHR,FURIN,CD48,KITLG,FAS
GO:0005615	Extracellular space	47	3247	0.45	0.84	6.68e-10	9606.ENSP00000064571,9606.ENSP00000233735,9606.ENSP00000249330,9606.ENSP00000254878,9606.ENSP00000257264,9606.ENSP00000270142,9606.ENSP00000278282,9606.ENSP00000282588,9606.ENSP00000284240,9606.ENSP00000295408,9606.ENSP00000295834,9606.ENSP00000296695,9606.ENSP00000303276,9606.ENSP00000304408,9606.ENSP00000313875,9606.ENSP00000331736,9606.ENSP00000332049,9606.ENSP00000340292,9606.ENSP00000347591,…	CBLN4,REG1A,VGF,RIDA,TCN1,SOD1,SCGB1A1,ITGA1,THY1,MERTK,FABP1,SPINK1,RNASE2,COL3A1,CD46,SELE,CD86,DLK1,GFRA1,TGFBR2,MB,SULF2,HMGN2,CFHR2,SMPDL3A,CD58,COL11A1,ADIRF,SH3BGRL,MARCKSL1,ALPL,COL5A2,SDC1,GP2,PRH2,ADAM9,IL18BP,ADM,SLAMF1,NPC2,SIRPA,OSCAR,GHR,FURIN,CD48,KITLG,FAS
GO:0005886	Plasma membrane	59	5544	0.32	0.63	5.85e-08	9606.ENSP00000215912,9606.ENSP00000228936,9606.ENSP00000263798,9606.ENSP00000263923,9606.ENSP00000264025,9606.ENSP00000274276,9606.ENSP00000282588,9606.ENSP00000284240,9606.ENSP00000295408,9606.ENSP00000296861,9606.ENSP00000301263,9606.ENSP00000311035,9606.ENSP00000312367,9606.ENSP00000313875,9606.ENSP00000315477,9606.ENSP00000318406,9606.ENSP00000327145,9606.ENSP00000330393,9606.ENSP00000331736,…	PIK3IP1,ART4,TYRO3,KDR,NECTIN1,OSMR,ITGA1,THY1,MERTK,TNFRSF21,LY6D,CD200R1,CD84,CD46,CD209,KIAA0319L,FLNC,LEPR,SELE,CD86,DNER,GFRA1,NEGR1,TGFBR2,SULF2,NTRK3,EFNA1,CD58,MARCKSL1,ALPL,PCDH9,LRRC19,SDC1,GP2,SIRPB1,LILRA2,LAIR1,CDON,PDCD1LG2,NCAM2,IL1R1,CSF2RA,NTM,FGFR2,NECTIN3,TREML2,ADAM9,TMEM25,SLAMF1,ITGA7,PTPRM,SIRPA,OSCAR,CD99L2,GHR,FURIN,CD48,KITLG,FAS
GO:0031226	Intrinsic component of plasma membrane	31	1788	0.53	0.84	2.06e-07	9606.ENSP00000263798,9606.ENSP00000263923,9606.ENSP00000264025,9606.ENSP00000274276,9606.ENSP00000282588,9606.ENSP00000284240,9606.ENSP00000295408,9606.ENSP00000296861,9606.ENSP00000312367,9606.ENSP00000313875,9606.ENSP00000331736,9606.ENSP00000351905,9606.ENSP00000354207,9606.ENSP00000357392,9606.ENSP00000358501,9606.ENSP00000367096,9606.ENSP00000370542,9606.ENSP00000370767,9606.ENSP00000371018,…	TYRO3,KDR,NECTIN1,OSMR,ITGA1,THY1,MERTK,TNFRSF21,CD84,CD46,SELE,TGFBR2,NTRK3,EFNA1,CD58,PCDH9,SDC1,GP2,SIRPB1,LILRA2,CDON,IL1R1,CSF2RA,FGFR2,NECTIN3,ADAM9,ITGA7,PTPRM,SIRPA,GHR,CD48
GO:0031225	Anchored component of membrane	11	171	1.1	1.41	4.64e-07	9606.ENSP00000228936,9606.ENSP00000284240,9606.ENSP00000301263,9606.ENSP00000331210,9606.ENSP00000347591,9606.ENSP00000350364,9606.ENSP00000357392,9606.ENSP00000363973,9606.ENSP00000370767,9606.ENSP00000396722,9606.ENSP00000484431	ART4,THY1,LY6D,BCAN,GFRA1,NEGR1,EFNA1,ALPL,GP2,NTM,CD48
GO:0043235	Receptor complex	14	418	0.82	0.99	7.62e-06	9606.ENSP00000263798,9606.ENSP00000263923,9606.ENSP00000274276,9606.ENSP00000282588,9606.ENSP00000295408,9606.ENSP00000311035,9606.ENSP00000330393,9606.ENSP00000347591,9606.ENSP00000351905,9606.ENSP00000354207,9606.ENSP00000394227,9606.ENSP00000410294,9606.ENSP00000452120,9606.ENSP00000483403	TYRO3,KDR,OSMR,ITGA1,MERTK,CD200R1,LEPR,GFRA1,TGFBR2,NTRK3,CSF2RA,FGFR2,ITGA7,GHR
GO:0016021	Integral component of membrane	55	5670	0.28	0.53	1.1e-05	9606.ENSP00000078445,9606.ENSP00000215912,9606.ENSP00000263798,9606.ENSP00000263923,9606.ENSP00000264025,9606.ENSP00000274276,9606.ENSP00000278836,9606.ENSP00000282588,9606.ENSP00000284240,9606.ENSP00000295408,9606.ENSP00000296861,9606.ENSP00000311035,9606.ENSP00000312367,9606.ENSP00000313875,9606.ENSP00000315477,9606.ENSP00000318406,9606.ENSP00000322837,9606.ENSP00000330393,9606.ENSP00000331736,…	CREB3L3,PIK3IP1,TYRO3,KDR,NECTIN1,OSMR,MYRF,ITGA1,THY1,MERTK,TNFRSF21,CD200R1,CD84,CD46,CD209,KIAA0319L,TMEM40,LEPR,SELE,CD86,DLK1,TMEM248,DNER,TGFBR2,NTRK3,CD58,ATF6B,PCDH9,LRRC19,SDC1,SIRPB1,LILRA2,LAIR1,CDON,GASK1B,PDCD1LG2,NCAM2,IL1R1,HEPACAM2,CSF2RA,FGFR2,NECTIN3,TREML2,ADAM9,TMEM25,SLAMF1,ITGA7,PTPRM,SIRPA,OSCAR,CD99L2,GHR,FURIN,KITLG,FAS
GO:0005887	Integral component of plasma membrane	27	1706	0.49	0.69	1.55e-05	9606.ENSP00000263798,9606.ENSP00000263923,9606.ENSP00000264025,9606.ENSP00000274276,9606.ENSP00000282588,9606.ENSP00000284240,9606.ENSP00000295408,9606.ENSP00000296861,9606.ENSP00000312367,9606.ENSP00000313875,9606.ENSP00000331736,9606.ENSP00000351905,9606.ENSP00000354207,9606.ENSP00000358501,9606.ENSP00000367096,9606.ENSP00000370542,9606.ENSP00000371018,9606.ENSP00000375618,9606.ENSP00000376458,…	TYRO3,KDR,NECTIN1,OSMR,ITGA1,THY1,MERTK,TNFRSF21,CD84,CD46,SELE,TGFBR2,NTRK3,CD58,PCDH9,SDC1,SIRPB1,LILRA2,CDON,IL1R1,CSF2RA,FGFR2,NECTIN3,ITGA7,PTPRM,SIRPA,GHR
GO:0070062	Extracellular exosome	30	2096	0.45	0.65	2.03e-05	9606.ENSP00000233735,9606.ENSP00000254878,9606.ENSP00000270142,9606.ENSP00000278282,9606.ENSP00000282588,9606.ENSP00000284240,9606.ENSP00000295834,9606.ENSP00000296695,9606.ENSP00000303276,9606.ENSP00000313875,9606.ENSP00000332049,9606.ENSP00000347591,9606.ENSP00000352835,9606.ENSP00000357425,9606.ENSP00000358501,9606.ENSP00000361083,9606.ENSP00000362308,9606.ENSP00000362638,9606.ENSP00000363973,…	REG1A,RIDA,SOD1,SCGB1A1,ITGA1,THY1,FABP1,SPINK1,RNASE2,CD46,CD86,GFRA1,MB,SMPDL3A,CD58,ADIRF,SH3BGRL,MARCKSL1,ALPL,SDC1,GP2,ADAM9,IL18BP,SLAMF1,NPC2,SIRPA,OSCAR,FURIN,CD48,FAS
GO:0031982	Vesicle	41	3957	0.31	0.48	0.00024	9606.ENSP00000233735,9606.ENSP00000249330,9606.ENSP00000254029,9606.ENSP00000254878,9606.ENSP00000257264,9606.ENSP00000263923,9606.ENSP00000270142,9606.ENSP00000278282,9606.ENSP00000282588,9606.ENSP00000284240,9606.ENSP00000295834,9606.ENSP00000296695,9606.ENSP00000300175,9606.ENSP00000303276,9606.ENSP00000313875,9606.ENSP00000318406,9606.ENSP00000332049,9606.ENSP00000345229,9606.ENSP00000347591,…	REG1A,VGF,WDR44,RIDA,TCN1,KDR,SOD1,SCGB1A1,ITGA1,THY1,FABP1,SPINK1,SCG5,RNASE2,CD46,KIAA0319L,CD86,DNER,GFRA1,MB,SMPDL3A,CD58,ADIRF,SH3BGRL,MARCKSL1,ALPL,SDC1,GP2,SIRPB1,LAIR1,FGFR2,ADAM9,TMEM25,IL18BP,SLAMF1,NPC2,SIRPA,OSCAR,FURIN,CD48,FAS
GO:0016020	Membrane	72	9523	0.17	0.4	0.00028	9606.ENSP00000078445,9606.ENSP00000215912,9606.ENSP00000228936,9606.ENSP00000249330,9606.ENSP00000254029,9606.ENSP00000263798,9606.ENSP00000263923,9606.ENSP00000264025,9606.ENSP00000274276,9606.ENSP00000278836,9606.ENSP00000282588,9606.ENSP00000284240,9606.ENSP00000294189,9606.ENSP00000295408,9606.ENSP00000296861,9606.ENSP00000301263,9606.ENSP00000311035,9606.ENSP00000312367,9606.ENSP00000313875,…	CREB3L3,PIK3IP1,ART4,VGF,WDR44,TYRO3,KDR,NECTIN1,OSMR,MYRF,ITGA1,THY1,RPL29,MERTK,TNFRSF21,LY6D,CD200R1,CD84,CD46,CD209,KIAA0319L,TMEM40,FLNC,LEPR,BCAN,SELE,CD86,DLK1,TMEM248,DNER,GFRA1,NEGR1,TGFBR2,SULF2,NTRK3,EFNA1,CD58,MARCKSL1,ALPL,ATF6B,PCDH9,LRRC19,SDC1,GP2,SIRPB1,LILRA2,LAIR1,CDON,GASK1B,PDCD1LG2,NCAM2,IL1R1,HEPACAM2,CSF2RA,NTM,FGFR2,NECTIN3,TREML2,ADAM9,TMEM25,SLAMF1,ITGA7,PTPRM,NUP62,SIR…
GO:0030141	Secretory granule	15	873	0.53	0.47	0.0044	9606.ENSP00000249330,9606.ENSP00000257264,9606.ENSP00000270142,9606.ENSP00000278282,9606.ENSP00000282588,9606.ENSP00000300175,9606.ENSP00000303276,9606.ENSP00000313875,9606.ENSP00000358501,9606.ENSP00000370767,9606.ENSP00000371018,9606.ENSP00000375622,9606.ENSP00000451206,9606.ENSP00000478763,9606.ENSP00000479089	VGF,TCN1,SOD1,SCGB1A1,ITGA1,SCG5,RNASE2,CD46,CD58,GP2,SIRPB1,LAIR1,NPC2,SIRPA,OSCAR
GO:0045121	Membrane raft	9	320	0.74	0.54	0.0046	9606.ENSP00000263923,9606.ENSP00000282588,9606.ENSP00000284240,9606.ENSP00000331736,9606.ENSP00000351905,9606.ENSP00000370767,9606.ENSP00000483552,9606.ENSP00000484431,9606.ENSP00000498466	KDR,ITGA1,THY1,SELE,TGFBR2,GP2,FURIN,CD48,FAS
GO:0005583	Fibrillar collagen trimer	3	12	1.69	0.67	0.005	9606.ENSP00000304408,9606.ENSP00000359114,9606.ENSP00000364000	COL3A1,COL11A1,COL5A2

## Sheet: GOMF_unique_perCA_all_matrices
#term ID	term description	observed gene count	background gene count	strength	signal	false discovery rate	matching proteins in your network (IDs)	matching proteins in your network (labels)
GO:0038023	Signaling receptor activity	27	1489	0.55	0.72	2.95e-05	9606.ENSP00000233735,9606.ENSP00000263798,9606.ENSP00000263923,9606.ENSP00000264025,9606.ENSP00000274276,9606.ENSP00000295408,9606.ENSP00000311035,9606.ENSP00000313875,9606.ENSP00000330393,9606.ENSP00000331736,9606.ENSP00000332049,9606.ENSP00000345229,9606.ENSP00000347591,9606.ENSP00000351905,9606.ENSP00000354207,9606.ENSP00000369395,9606.ENSP00000375618,9606.ENSP00000386380,9606.ENSP00000394227,…	REG1A,TYRO3,KDR,NECTIN1,OSMR,MERTK,CD200R1,CD46,LEPR,SELE,CD86,DNER,GFRA1,TGFBR2,NTRK3,LRRC19,LILRA2,IL1R1,CSF2RA,FGFR2,TREML2,SLAMF1,PTPRM,OSCAR,GHR,CD48,FAS
GO:0019838	Growth factor binding	9	127	1.14	1.06	5.24e-05	9606.ENSP00000263923,9606.ENSP00000274276,9606.ENSP00000304408,9606.ENSP00000351905,9606.ENSP00000354207,9606.ENSP00000386380,9606.ENSP00000410294,9606.ENSP00000483403,9606.ENSP00000483552	KDR,OSMR,COL3A1,TGFBR2,NTRK3,IL1R1,FGFR2,GHR,FURIN
GO:0140375	Immune receptor activity	8	142	1.04	0.74	0.0012	9606.ENSP00000274276,9606.ENSP00000311035,9606.ENSP00000330393,9606.ENSP00000347591,9606.ENSP00000375618,9606.ENSP00000386380,9606.ENSP00000394227,9606.ENSP00000483403	OSMR,CD200R1,LEPR,GFRA1,LILRA2,IL1R1,CSF2RA,GHR
GO:0003823	Antigen binding	6	71	1.22	0.7	0.0026	9606.ENSP00000315477,9606.ENSP00000370767,9606.ENSP00000375618,9606.ENSP00000438406,9606.ENSP00000478763,9606.ENSP00000484431	CD209,GP2,LILRA2,SLAMF1,SIRPA,CD48
GO:0001618	Virus receptor activity	6	76	1.19	0.67	0.0032	9606.ENSP00000263798,9606.ENSP00000264025,9606.ENSP00000313875,9606.ENSP00000315477,9606.ENSP00000332049,9606.ENSP00000438406	TYRO3,NECTIN1,CD46,CD209,CD86,SLAMF1
GO:0019199	Transmembrane receptor protein kinase activity	6	81	1.16	0.66	0.0034	9606.ENSP00000263798,9606.ENSP00000263923,9606.ENSP00000295408,9606.ENSP00000351905,9606.ENSP00000354207,9606.ENSP00000410294	TYRO3,KDR,MERTK,TGFBR2,NTRK3,FGFR2
GO:0004888	Transmembrane signaling receptor activity	20	1268	0.49	0.47	0.0037	9606.ENSP00000263798,9606.ENSP00000263923,9606.ENSP00000274276,9606.ENSP00000295408,9606.ENSP00000311035,9606.ENSP00000330393,9606.ENSP00000331736,9606.ENSP00000345229,9606.ENSP00000347591,9606.ENSP00000351905,9606.ENSP00000354207,9606.ENSP00000375618,9606.ENSP00000386380,9606.ENSP00000394227,9606.ENSP00000410294,9606.ENSP00000438406,9606.ENSP00000463325,9606.ENSP00000479089,9606.ENSP00000483403,…	TYRO3,KDR,OSMR,MERTK,CD200R1,LEPR,SELE,DNER,GFRA1,TGFBR2,NTRK3,LILRA2,IL1R1,CSF2RA,FGFR2,SLAMF1,PTPRM,OSCAR,GHR,FAS
GO:0050839	Cell adhesion molecule binding	13	560	0.66	0.53	0.0037	9606.ENSP00000263923,9606.ENSP00000264025,9606.ENSP00000282588,9606.ENSP00000284240,9606.ENSP00000294189,9606.ENSP00000304408,9606.ENSP00000313875,9606.ENSP00000347591,9606.ENSP00000418070,9606.ENSP00000419446,9606.ENSP00000452120,9606.ENSP00000463325,9606.ENSP00000478763	KDR,NECTIN1,ITGA1,THY1,RPL29,COL3A1,CD46,GFRA1,NECTIN3,ADAM9,ITGA7,PTPRM,SIRPA
GO:0019955	Cytokine binding	7	141	0.99	0.6	0.0048	9606.ENSP00000274276,9606.ENSP00000330393,9606.ENSP00000351905,9606.ENSP00000386380,9606.ENSP00000394227,9606.ENSP00000434717,9606.ENSP00000483403	OSMR,LEPR,TGFBR2,IL1R1,CSF2RA,IL18BP,GHR
GO:0004896	Cytokine receptor activity	6	96	1.09	0.6	0.0057	9606.ENSP00000274276,9606.ENSP00000330393,9606.ENSP00000347591,9606.ENSP00000386380,9606.ENSP00000394227,9606.ENSP00000483403	OSMR,LEPR,GFRA1,IL1R1,CSF2RA,GHR
GO:0005178	Integrin binding	7	159	0.93	0.53	0.0086	9606.ENSP00000263923,9606.ENSP00000282588,9606.ENSP00000284240,9606.ENSP00000304408,9606.ENSP00000347591,9606.ENSP00000419446,9606.ENSP00000452120	KDR,ITGA1,THY1,COL3A1,GFRA1,ADAM9,ITGA7
GO:0004714	Transmembrane receptor protein tyrosine kinase activity	5	63	1.19	0.56	0.0089	9606.ENSP00000263798,9606.ENSP00000263923,9606.ENSP00000295408,9606.ENSP00000354207,9606.ENSP00000410294	TYRO3,KDR,MERTK,NTRK3,FGFR2

## Sheet: GOBP_unique_MagNet_all_matrices
#term ID	term description	observed gene count	background gene count	strength	signal	false discovery rate	matching proteins in your network (IDs)	matching proteins in your network (labels)
GO:0010498	Proteasomal protein catabolic process	17	378	1.03	1.55	8.69e-09	9606.ENSP00000044462,9606.ENSP00000216455,9606.ENSP00000223321,9606.ENSP00000247461,9606.ENSP00000259253,9606.ENSP00000261479,9606.ENSP00000262193,9606.ENSP00000270586,9606.ENSP00000271308,9606.ENSP00000290541,9606.ENSP00000351314,9606.ENSP00000355325,9606.ENSP00000359910,9606.ENSP00000362334,9606.ENSP00000364016,9606.ENSP00000414359,9606.ENSP00000483688	PSMA4,PSMA3,PSMA2,CANX,UGGT1,PSMA6,PSMB1,PSMB6,PSMA5,PSMB4,PSMB10,PSMB5,PSMA7,PSMB2,PSMB8,PSMA1,PSMB3
GO:0030163	Protein catabolic process	19	755	0.78	1	1.91e-06	9606.ENSP00000044462,9606.ENSP00000216455,9606.ENSP00000223321,9606.ENSP00000247461,9606.ENSP00000259253,9606.ENSP00000261479,9606.ENSP00000262193,9606.ENSP00000270586,9606.ENSP00000271308,9606.ENSP00000290541,9606.ENSP00000310832,9606.ENSP00000351314,9606.ENSP00000355325,9606.ENSP00000359910,9606.ENSP00000362334,9606.ENSP00000364016,9606.ENSP00000414359,9606.ENSP00000483688,9606.ENSP00000498587	PSMA4,PSMA3,PSMA2,CANX,UGGT1,PSMA6,PSMB1,PSMB6,PSMA5,PSMB4,CTSF,PSMB10,PSMB5,PSMA7,PSMB2,PSMB8,PSMA1,PSMB3,NOTCH1
GO:0043161	Proteasome-mediated ubiquitin-dependent protein catabolic process	14	347	0.98	1.2	1.91e-06	9606.ENSP00000044462,9606.ENSP00000216455,9606.ENSP00000223321,9606.ENSP00000247461,9606.ENSP00000261479,9606.ENSP00000262193,9606.ENSP00000270586,9606.ENSP00000271308,9606.ENSP00000290541,9606.ENSP00000355325,9606.ENSP00000359910,9606.ENSP00000362334,9606.ENSP00000414359,9606.ENSP00000483688	PSMA4,PSMA3,PSMA2,CANX,PSMA6,PSMB1,PSMB6,PSMA5,PSMB4,PSMB5,PSMA7,PSMB2,PSMA1,PSMB3
GO:0051603	Proteolysis involved in protein catabolic process	18	649	0.82	1.04	1.91e-06	9606.ENSP00000044462,9606.ENSP00000216455,9606.ENSP00000223321,9606.ENSP00000247461,9606.ENSP00000259253,9606.ENSP00000261479,9606.ENSP00000262193,9606.ENSP00000270586,9606.ENSP00000271308,9606.ENSP00000290541,9606.ENSP00000310832,9606.ENSP00000351314,9606.ENSP00000355325,9606.ENSP00000359910,9606.ENSP00000362334,9606.ENSP00000364016,9606.ENSP00000414359,9606.ENSP00000483688	PSMA4,PSMA3,PSMA2,CANX,UGGT1,PSMA6,PSMB1,PSMB6,PSMA5,PSMB4,CTSF,PSMB10,PSMB5,PSMA7,PSMB2,PSMB8,PSMA1,PSMB3
GO:1901565	Organonitrogen compound catabolic process	21	1113	0.65	0.79	1.78e-05	9606.ENSP00000044462,9606.ENSP00000216455,9606.ENSP00000223321,9606.ENSP00000247461,9606.ENSP00000259253,9606.ENSP00000261479,9606.ENSP00000262193,9606.ENSP00000270586,9606.ENSP00000271308,9606.ENSP00000290541,9606.ENSP00000299022,9606.ENSP00000310832,9606.ENSP00000351314,9606.ENSP00000355325,9606.ENSP00000359910,9606.ENSP00000362334,9606.ENSP00000364016,9606.ENSP00000379038,9606.ENSP00000414359,…	PSMA4,PSMA3,PSMA2,CANX,UGGT1,PSMA6,PSMB1,PSMB6,PSMA5,PSMB4,LIPC,CTSF,PSMB10,PSMB5,PSMA7,PSMB2,PSMB8,TYMP,PSMA1,PSMB3,NOTCH1
GO:0006508	Proteolysis	21	1247	0.6	0.69	8.89e-05	9606.ENSP00000044462,9606.ENSP00000216455,9606.ENSP00000223321,9606.ENSP00000247461,9606.ENSP00000257359,9606.ENSP00000259253,9606.ENSP00000261479,9606.ENSP00000262193,9606.ENSP00000270586,9606.ENSP00000271308,9606.ENSP00000284984,9606.ENSP00000290541,9606.ENSP00000310832,9606.ENSP00000351314,9606.ENSP00000355325,9606.ENSP00000359910,9606.ENSP00000362334,9606.ENSP00000364016,9606.ENSP00000368767,…	PSMA4,PSMA3,PSMA2,CANX,ADAMTS8,UGGT1,PSMA6,PSMB1,PSMB6,PSMA5,ADAMTS1,PSMB4,CTSF,PSMB10,PSMB5,PSMA7,PSMB2,PSMB8,ASPH,PSMA1,PSMB3
GO:0009653	Anatomical structure morphogenesis	28	2229	0.47	0.58	0.00012	9606.ENSP00000052754,9606.ENSP00000239462,9606.ENSP00000256759,9606.ENSP00000265071,9606.ENSP00000266058,9606.ENSP00000284984,9606.ENSP00000293379,9606.ENSP00000308117,9606.ENSP00000309096,9606.ENSP00000309953,9606.ENSP00000312506,9606.ENSP00000351314,9606.ENSP00000351338,9606.ENSP00000352455,9606.ENSP00000357362,9606.ENSP00000360609,9606.ENSP00000363593,9606.ENSP00000363840,9606.ENSP00000364685,…	DCN,TNN,FST,CDH6,SLIT1,ADAMTS1,ITGA5,CD248,B4GAT1,EFEMP2,CSPG4,PSMB10,PLXNB1,MFAP5,THBS3,HSP90AB1,SVEP1,COL11A2,MFAP2,NRCAM,ASPH,ESM1,CD9,TYMP,ITGB2,ITGA6,MPIG6B,NOTCH1
GO:0032502	Developmental process	45	5657	0.28	0.39	0.0014	9606.ENSP00000052754,9606.ENSP00000228463,9606.ENSP00000231484,9606.ENSP00000239462,9606.ENSP00000247461,9606.ENSP00000248975,9606.ENSP00000252575,9606.ENSP00000256759,9606.ENSP00000261890,9606.ENSP00000264335,9606.ENSP00000265071,9606.ENSP00000266058,9606.ENSP00000284984,9606.ENSP00000293379,9606.ENSP00000303942,9606.ENSP00000308117,9606.ENSP00000309096,9606.ENSP00000309953,9606.ENSP00000312506,…	DCN,SELPLG,PCDH12,TNN,CANX,YWHAH,NCAN,FST,RAB11A,YWHAE,CDH6,SLIT1,ADAMTS1,ITGA5,GP9,CD248,B4GAT1,EFEMP2,CSPG4,BGN,PSMB10,PLXNB1,MFAP5,PCDH18,THBS3,SPRR2E,C1orf68,HSP90AB1,SVEP1,COL11A2,PSMB8,MFAP2,NRCAM,ASPH,ESM1,C1QTNF3,CD9,TYMP,ITGB2,ITGA6,PRKCSH,ANGPTL8,SEZ6L2,MPIG6B,NOTCH1
GO:0048856	Anatomical structure development	42	5117	0.29	0.4	0.0017	9606.ENSP00000052754,9606.ENSP00000228463,9606.ENSP00000231484,9606.ENSP00000239462,9606.ENSP00000248975,9606.ENSP00000252575,9606.ENSP00000256759,9606.ENSP00000261890,9606.ENSP00000264335,9606.ENSP00000265071,9606.ENSP00000266058,9606.ENSP00000284984,9606.ENSP00000293379,9606.ENSP00000303942,9606.ENSP00000308117,9606.ENSP00000309096,9606.ENSP00000309953,9606.ENSP00000312506,9606.ENSP00000327336,…	DCN,SELPLG,PCDH12,TNN,YWHAH,NCAN,FST,RAB11A,YWHAE,CDH6,SLIT1,ADAMTS1,ITGA5,GP9,CD248,B4GAT1,EFEMP2,CSPG4,BGN,PSMB10,PLXNB1,MFAP5,PCDH18,THBS3,SPRR2E,C1orf68,HSP90AB1,SVEP1,COL11A2,MFAP2,NRCAM,ASPH,ESM1,CD9,TYMP,ITGB2,ITGA6,PRKCSH,ANGPTL8,SEZ6L2,MPIG6B,NOTCH1
GO:1901575	Organic substance catabolic process	22	1686	0.49	0.5	0.0017	9606.ENSP00000044462,9606.ENSP00000216455,9606.ENSP00000223321,9606.ENSP00000247461,9606.ENSP00000248975,9606.ENSP00000259253,9606.ENSP00000261479,9606.ENSP00000262193,9606.ENSP00000270586,9606.ENSP00000271308,9606.ENSP00000290541,9606.ENSP00000299022,9606.ENSP00000310832,9606.ENSP00000351314,9606.ENSP00000355325,9606.ENSP00000359910,9606.ENSP00000362334,9606.ENSP00000364016,9606.ENSP00000379038,…	PSMA4,PSMA3,PSMA2,CANX,YWHAH,UGGT1,PSMA6,PSMB1,PSMB6,PSMA5,PSMB4,LIPC,CTSF,PSMB10,PSMB5,PSMA7,PSMB2,PSMB8,TYMP,PSMA1,PSMB3,NOTCH1
GO:0007275	Multicellular organism development	36	4209	0.31	0.36	0.0059	9606.ENSP00000228463,9606.ENSP00000231484,9606.ENSP00000239462,9606.ENSP00000248975,9606.ENSP00000252575,9606.ENSP00000256759,9606.ENSP00000261890,9606.ENSP00000264335,9606.ENSP00000266058,9606.ENSP00000284984,9606.ENSP00000293379,9606.ENSP00000303942,9606.ENSP00000308117,9606.ENSP00000309096,9606.ENSP00000309953,9606.ENSP00000312506,9606.ENSP00000327336,9606.ENSP00000351338,9606.ENSP00000352455,…	SELPLG,PCDH12,TNN,YWHAH,NCAN,FST,RAB11A,YWHAE,SLIT1,ADAMTS1,ITGA5,GP9,CD248,B4GAT1,EFEMP2,CSPG4,BGN,PLXNB1,MFAP5,PCDH18,THBS3,HSP90AB1,SVEP1,COL11A2,MFAP2,NRCAM,ASPH,ESM1,CD9,TYMP,ITGB2,ITGA6,PRKCSH,SEZ6L2,MPIG6B,NOTCH1

## Sheet: GOCC_unique_MagNet_all_matrices
#term ID	term description	observed gene count	background gene count	strength	signal	false discovery rate	matching proteins in your network (IDs)	matching proteins in your network (labels)
GO:0005839	Proteasome core complex	15	20	2.25	6.64	3.59e-24	9606.ENSP00000044462,9606.ENSP00000216455,9606.ENSP00000223321,9606.ENSP00000261479,9606.ENSP00000262193,9606.ENSP00000270586,9606.ENSP00000271308,9606.ENSP00000290541,9606.ENSP00000351314,9606.ENSP00000355325,9606.ENSP00000359910,9606.ENSP00000362334,9606.ENSP00000364016,9606.ENSP00000414359,9606.ENSP00000483688	PSMA4,PSMA3,PSMA2,PSMA6,PSMB1,PSMB6,PSMA5,PSMB4,PSMB10,PSMB5,PSMA7,PSMB2,PSMB8,PSMA1,PSMB3
GO:0005576	Extracellular region	63	4175	0.55	1.12	3.81e-23	9606.ENSP00000044462,9606.ENSP00000052754,9606.ENSP00000216455,9606.ENSP00000223321,9606.ENSP00000228825,9606.ENSP00000231484,9606.ENSP00000239462,9606.ENSP00000247461,9606.ENSP00000248975,9606.ENSP00000252575,9606.ENSP00000256759,9606.ENSP00000257359,9606.ENSP00000259253,9606.ENSP00000260197,9606.ENSP00000261479,9606.ENSP00000261890,9606.ENSP00000262193,9606.ENSP00000264335,9606.ENSP00000266058,…	PSMA4,DCN,PSMA3,PSMA2,ARPC3,PCDH12,TNN,CANX,YWHAH,NCAN,FST,ADAMTS8,UGGT1,SORL1,PSMA6,RAB11A,PSMB1,YWHAE,SLIT1,PSMB6,PSMA5,ADAMTS1,PRG3,PSMB4,LIPC,HSPA4,CD248,B4GAT1,EFEMP2,CTSF,PRG2,CSPG4,BGN,FMOD,PLXNB1,MFAP5,PSMB5,THBS3,PSMA7,HSP90AB1,YWHAB,PSMB2,SVEP1,COL11A2,PSMB8,MFAP2,PKHD1L1,NRCAM,ESM1,C1QTNF3,CD9,MFAP4,PODN,ITGB2,ARPC4,ARPC1B,PMEL,PSMA1,NELL2,APOBR,ANGPTL8,PSMB3,NOTCH1
GO:0005615	Extracellular space	49	3247	0.55	1.04	1.24e-15	9606.ENSP00000044462,9606.ENSP00000052754,9606.ENSP00000216455,9606.ENSP00000223321,9606.ENSP00000228825,9606.ENSP00000231484,9606.ENSP00000239462,9606.ENSP00000247461,9606.ENSP00000248975,9606.ENSP00000256759,9606.ENSP00000259253,9606.ENSP00000260197,9606.ENSP00000261479,9606.ENSP00000261890,9606.ENSP00000262193,9606.ENSP00000264335,9606.ENSP00000266058,9606.ENSP00000270586,9606.ENSP00000271308,…	PSMA4,DCN,PSMA3,PSMA2,ARPC3,PCDH12,TNN,CANX,YWHAH,FST,UGGT1,SORL1,PSMA6,RAB11A,PSMB1,YWHAE,SLIT1,PSMB6,PSMA5,PSMB4,LIPC,HSPA4,CD248,B4GAT1,EFEMP2,CTSF,PRG2,CSPG4,BGN,FMOD,PSMB5,PSMA7,HSP90AB1,YWHAB,PSMB2,SVEP1,COL11A2,PSMB8,PKHD1L1,C1QTNF3,CD9,MFAP4,PODN,ITGB2,ARPC4,ARPC1B,PSMA1,APOBR,PSMB3
GO:0070062	Extracellular exosome	37	2096	0.62	1.1	1.24e-12	9606.ENSP00000044462,9606.ENSP00000216455,9606.ENSP00000223321,9606.ENSP00000228825,9606.ENSP00000231484,9606.ENSP00000247461,9606.ENSP00000248975,9606.ENSP00000259253,9606.ENSP00000260197,9606.ENSP00000261479,9606.ENSP00000261890,9606.ENSP00000262193,9606.ENSP00000264335,9606.ENSP00000270586,9606.ENSP00000271308,9606.ENSP00000290541,9606.ENSP00000302961,9606.ENSP00000308117,9606.ENSP00000309096,…	PSMA4,PSMA3,PSMA2,ARPC3,PCDH12,CANX,YWHAH,UGGT1,SORL1,PSMA6,RAB11A,PSMB1,YWHAE,PSMB6,PSMA5,PSMB4,HSPA4,CD248,B4GAT1,EFEMP2,CTSF,PRG2,CSPG4,BGN,PSMB5,PSMA7,HSP90AB1,YWHAB,PSMB2,PSMB8,C1QTNF3,CD9,ITGB2,ARPC4,ARPC1B,PSMA1,PSMB3
GO:0019774	Proteasome core complex, beta-subunit complex	8	11	2.24	3.54	1.27e-12	9606.ENSP00000262193,9606.ENSP00000270586,9606.ENSP00000290541,9606.ENSP00000351314,9606.ENSP00000355325,9606.ENSP00000362334,9606.ENSP00000364016,9606.ENSP00000483688	PSMB1,PSMB6,PSMB4,PSMB10,PSMB5,PSMB2,PSMB8,PSMB3
GO:0019773	Proteasome core complex, alpha-subunit complex	7	8	2.32	3.23	1.89e-11	9606.ENSP00000044462,9606.ENSP00000216455,9606.ENSP00000223321,9606.ENSP00000261479,9606.ENSP00000271308,9606.ENSP00000359910,9606.ENSP00000414359	PSMA4,PSMA3,PSMA2,PSMA6,PSMA5,PSMA7,PSMA1
GO:0030312	External encapsulating structure	20	553	0.93	1.63	2.93e-11	9606.ENSP00000052754,9606.ENSP00000239462,9606.ENSP00000252575,9606.ENSP00000257359,9606.ENSP00000284984,9606.ENSP00000287143,9606.ENSP00000308117,9606.ENSP00000309953,9606.ENSP00000310832,9606.ENSP00000312134,9606.ENSP00000312506,9606.ENSP00000327336,9606.ENSP00000347041,9606.ENSP00000352455,9606.ENSP00000357362,9606.ENSP00000363840,9606.ENSP00000364685,9606.ENSP00000367655,9606.ENSP00000378957,…	DCN,TNN,NCAN,ADAMTS8,ADAMTS1,PRG3,CD248,EFEMP2,CTSF,PRG2,CSPG4,BGN,FMOD,MFAP5,THBS3,COL11A2,MFAP2,PKHD1L1,MFAP4,PODN
GO:0062023	Collagen-containing extracellular matrix	17	407	1	1.66	2.52e-10	9606.ENSP00000052754,9606.ENSP00000239462,9606.ENSP00000257359,9606.ENSP00000284984,9606.ENSP00000287143,9606.ENSP00000309953,9606.ENSP00000310832,9606.ENSP00000312134,9606.ENSP00000312506,9606.ENSP00000327336,9606.ENSP00000347041,9606.ENSP00000352455,9606.ENSP00000357362,9606.ENSP00000363840,9606.ENSP00000364685,9606.ENSP00000378957,9606.ENSP00000379212	DCN,TNN,ADAMTS8,ADAMTS1,PRG3,EFEMP2,CTSF,PRG2,CSPG4,BGN,FMOD,MFAP5,THBS3,COL11A2,MFAP2,MFAP4,PODN
GO:0031012	Extracellular matrix	19	552	0.91	1.52	2.6e-10	9606.ENSP00000052754,9606.ENSP00000239462,9606.ENSP00000252575,9606.ENSP00000257359,9606.ENSP00000284984,9606.ENSP00000287143,9606.ENSP00000308117,9606.ENSP00000309953,9606.ENSP00000310832,9606.ENSP00000312134,9606.ENSP00000312506,9606.ENSP00000327336,9606.ENSP00000347041,9606.ENSP00000352455,9606.ENSP00000357362,9606.ENSP00000363840,9606.ENSP00000364685,9606.ENSP00000378957,9606.ENSP00000379212	DCN,TNN,NCAN,ADAMTS8,ADAMTS1,PRG3,CD248,EFEMP2,CTSF,PRG2,CSPG4,BGN,FMOD,MFAP5,THBS3,COL11A2,MFAP2,MFAP4,PODN
GO:0031982	Vesicle	44	3957	0.42	0.72	4.55e-09	9606.ENSP00000044462,9606.ENSP00000216455,9606.ENSP00000223321,9606.ENSP00000228825,9606.ENSP00000231484,9606.ENSP00000247461,9606.ENSP00000248975,9606.ENSP00000259253,9606.ENSP00000260197,9606.ENSP00000261479,9606.ENSP00000261890,9606.ENSP00000262193,9606.ENSP00000264335,9606.ENSP00000270586,9606.ENSP00000271308,9606.ENSP00000284984,9606.ENSP00000287143,9606.ENSP00000290541,9606.ENSP00000293379,…	PSMA4,PSMA3,PSMA2,ARPC3,PCDH12,CANX,YWHAH,UGGT1,SORL1,PSMA6,RAB11A,PSMB1,YWHAE,PSMB6,PSMA5,ADAMTS1,PRG3,PSMB4,ITGA5,HSPA4,CD248,B4GAT1,EFEMP2,CTSF,PRG2,SPESP1,CSPG4,BGN,PSMB5,STX11,PSMA7,HSP90AB1,YWHAB,PSMB2,PSMB8,C1QTNF3,CD9,ITGB2,ARPC4,ARPC1B,PMEL,PSMA1,PSMB3,NOTCH1
GO:0140535	Intracellular protein-containing complex	16	784	0.69	0.81	2.17e-05	9606.ENSP00000044462,9606.ENSP00000216455,9606.ENSP00000223321,9606.ENSP00000261479,9606.ENSP00000262193,9606.ENSP00000270586,9606.ENSP00000271308,9606.ENSP00000290541,9606.ENSP00000351314,9606.ENSP00000355325,9606.ENSP00000359910,9606.ENSP00000360609,9606.ENSP00000362334,9606.ENSP00000364016,9606.ENSP00000414359,9606.ENSP00000483688	PSMA4,PSMA3,PSMA2,PSMA6,PSMB1,PSMB6,PSMA5,PSMB4,PSMB10,PSMB5,PSMA7,HSP90AB1,PSMB2,PSMB8,PSMA1,PSMB3
GO:0001527	Microfibril	4	13	1.86	1.24	7.48e-05	9606.ENSP00000309953,9606.ENSP00000352455,9606.ENSP00000364685,9606.ENSP00000378957	EFEMP2,MFAP5,MFAP2,MFAP4
GO:0071944	Cell periphery	46	6015	0.26	0.42	0.00025	9606.ENSP00000052754,9606.ENSP00000228463,9606.ENSP00000231484,9606.ENSP00000239462,9606.ENSP00000247461,9606.ENSP00000248975,9606.ENSP00000252575,9606.ENSP00000257359,9606.ENSP00000260197,9606.ENSP00000261890,9606.ENSP00000265071,9606.ENSP00000284984,9606.ENSP00000287143,9606.ENSP00000293379,9606.ENSP00000303942,9606.ENSP00000308117,9606.ENSP00000309953,9606.ENSP00000310832,9606.ENSP00000312134,…	DCN,SELPLG,PCDH12,TNN,CANX,YWHAH,NCAN,ADAMTS8,SORL1,RAB11A,CDH6,ADAMTS1,PRG3,ITGA5,GP9,CD248,EFEMP2,CTSF,PRG2,CSPG4,FCAMR,BGN,FMOD,TNFRSF10C,PLXNB1,MFAP5,PCDH18,STX11,THBS3,SPRR2E,HSP90AB1,COL11A2,MFAP2,PKHD1L1,NRCAM,ASPH,CD9,MFAP4,PODN,ITGB2,ITGA6,PMEL,APOBR,SEZ6L2,MPIG6B,NOTCH1
GO:0043202	Lysosomal lumen	6	97	1.17	0.88	0.00048	9606.ENSP00000052754,9606.ENSP00000252575,9606.ENSP00000310832,9606.ENSP00000312506,9606.ENSP00000327336,9606.ENSP00000347041	DCN,NCAN,CTSF,CSPG4,BGN,FMOD
GO:0005885	Arp2/3 protein complex	3	11	1.81	0.8	0.0024	9606.ENSP00000228825,9606.ENSP00000388169,9606.ENSP00000389631	ARPC3,ARPC4,ARPC1B
GO:0005925	Focal adhesion	9	416	0.71	0.5	0.0067	9606.ENSP00000228825,9606.ENSP00000264335,9606.ENSP00000293379,9606.ENSP00000312506,9606.ENSP00000361930,9606.ENSP00000371958,9606.ENSP00000380948,9606.ENSP00000386896,9606.ENSP00000389631	ARPC3,YWHAE,ITGA5,CSPG4,YWHAB,CD9,ITGB2,ITGA6,ARPC1B
GO:0098636	Protein complex involved in cell adhesion	4	52	1.26	0.61	0.0077	9606.ENSP00000239462,9606.ENSP00000293379,9606.ENSP00000380948,9606.ENSP00000386896	TNN,ITGA5,ITGB2,ITGA6
GO:0009986	Cell surface	13	894	0.54	0.44	0.008	9606.ENSP00000239462,9606.ENSP00000260197,9606.ENSP00000293379,9606.ENSP00000308117,9606.ENSP00000312506,9606.ENSP00000327336,9606.ENSP00000349324,9606.ENSP00000360609,9606.ENSP00000368314,9606.ENSP00000371958,9606.ENSP00000380948,9606.ENSP00000386896,9606.ENSP00000498587	TNN,SORL1,ITGA5,CD248,CSPG4,BGN,TNFRSF10C,HSP90AB1,NRCAM,CD9,ITGB2,ITGA6,NOTCH1
GO:0005796	Golgi lumen	5	106	1.05	0.57	0.0082	9606.ENSP00000052754,9606.ENSP00000252575,9606.ENSP00000312506,9606.ENSP00000327336,9606.ENSP00000347041	DCN,NCAN,CSPG4,BGN,FMOD
GO:0042470	Melanosome	5	109	1.04	0.56	0.0086	9606.ENSP00000247461,9606.ENSP00000264335,9606.ENSP00000360609,9606.ENSP00000361930,9606.ENSP00000402758	CANX,YWHAE,HSP90AB1,YWHAB,PMEL

[truncated: 7 more sheets: GOMF_unique_MagNet_all_matrices, GOCC_ENRICHiST_Heparin, GOMF_ENRICHiST_Heparin, GOBP_ENRICHiST_EDTA, GOCC_ENRICHiST_EDTA, GOMF_ENRICHiST_EDTA, GOCC_ENRICHiST_all_matrices]
